# Supplementary material for: The developmental lipidome of Nippostrongylus brasiliensis
Source: Parasit Vectors. 2025 Jan 25;18:27. doi: 10.1186/s13071-024-06654-2 (PMC11762861; doi:10.1186/s13071-024-06654-2)
Supplement: Supplementary file 1 — Additional file 1: Table S1. Full list of identified lipid species in four developmental stages/sexes [i.e. egg, third-stage (L3) larvae; female (AF) and male (AM) adults] of Nippostrongylus brasiliensis. [file 13071_2024_6654_MOESM1_ESM.xlsx]

## Sheet: Table S1
Table S1. Full list of identified lipid species in four developmental stages/sexes (i.e., egg, third-stage (L3) larvae; female (AF) and male adults (AM)) of Nippostrongylus brasiliensis.
								Egg					L3					AF					AM
								Relative quantification**					Relative quantification					Relative quantification					Relative quantification
Class*	Sum Composition	Main FA	Main ion	Reference RT	Calc Neutral Mass	Formula	SMILES code	Replicate 1	Replicate 2	Replicate 3	Replicate 4	Identified in egg	Replicate 1	Replicate 2	Replicate 3	Replicate 4	Identified in L3	Replicate 1	Replicate 2	Replicate 3	Replicate 4	Identified in AF	Replicate 1	Replicate 2	Replicate 3	Replicate 4	Identified in AM
MG	18:2	18:2	+NH4	6.45	372.311	C21H38O4	O=C(OCC(O)CO)CCCCCCCC=CCC=CCCCCC	3.64579	2.46693	4.03421	3.684	Y	0.768857	0.625632	0.751832	0.682392	Y	0.437607	0.447673	0.612837	0.37108	N	0.499321	0.603006	0.543344	0.633321	Y
MG	38:4	38:4	+NH4	12.48	648.593	C41H74O4	O=C(OCC(O)CO)CCCCCCCCCCCCCCCCCCCCCCCCC=CCC=CCC=CCC=CCC	3.71956	2.75157	3.50065	3.05363	Y	9.82837	8.95101	9.08935	9.62874	Y	1.49122	1.55385	1.6605	1.43218	Y	1.0267	1.07104	1.15864	1.0612	Y
MG	38:2	38:2	+NH4	13.13	652.624	C41H78O4	O=C(OCC(O)CO)CCCCCCCCCCCCCCCCCCCCCCCCCC=CCC=CCCCCCCC	0.939994	0.858694	0.978953	0.858132	Y	1.58929	1.41967	1.52125	1.51312	Y	0.577206	0.610838	0.705281	0.527271	Y	0.658464	0.699175	0.691	0.734348	Y
DG	29:0	14:0_15:0	+NH4	9.6	544.494	C32H62O5	O=C(OCC(OC(=O)CCCCCCCCCCCCCC)CO)CCCCCCCCCCCCC	0.767147	0.920777	0.706615	0.647094	Y	0.550918	0.456529	0.459298	0.504439	N	0.397471	0.435054	0.405826	0.40393	N	0.176164	0.165227	0.16699	0.209656	N
DG	31:1	15:0_16:1	+NH4	9.95	570.509	C34H64O5	O=C(OCC(OC(=O)CCCCCCCC=CCCCCCC)CO)CCCCCCCCCCCCCC	1.48134	1.24318	1.46847	1.28473	Y	1.08556	1.05569	1.03405	1.03564	Y	1.3679	1.27529	1.41194	1.18057	Y	0.284819	0.289817	0.296288	0.314709	N
DG	31:0	15:0_16:0	+NH4	10.89	572.525	C34H66O5	O=C(OCC(OC(=O)CCCCCCCCCCCCCCC)CO)CCCCCCCCCCCCCC	2.94385	2.98091	2.72164	2.93116	Y	1.74378	1.86428	1.80546	1.8543	Y	2.6119	3.06623	2.78966	2.24476	Y	1.00585	0.855879	0.94122	1.13671	Y
DG	32:1	16:0_16:1	+NH4	10.44	584.525	C35H66O5	O=C(OCC(OC(=O)CCCCCCCC=CCCCCCC)CO)CCCCCCCCCCCCCCC	4.34697	5.46	4.78865	4.38391	Y	1.65717	1.49301	1.65868	1.65396	Y	4.27519	3.94422	3.81552	3.71618	Y	1.48937	1.72123	1.74656	1.72181	Y
DG	33:2	15:0_18:2	+NH4	10.39	596.525	C36H66O5	O=C(OCC(OC(=O)CCCCCCCC=CCC=CCCCCC)CO)CCCCCCCCCCCCCC	6.78891	6.42507	6.93607	5.54777	Y	2.46585	2.29961	2.38764	2.31939	Y	2.42505	2.16349	2.09677	2.04349	Y	1.05724	1.04742	1.11897	1.15069	Y
DG	33:1	15:0_18:1	+NH4	11.18	598.541	C36H68O5	O=C(OCC(OC(=O)CCCCCCCC=CCCCCCCCC)CO)CCCCCCCCCCCCCC	7.02224	7.90001	7.39162	7.17067	Y	5.08706	5.13036	4.98555	5.26398	Y	6.30493	6.1639	6.40509	5.88163	Y	2.20795	2.09528	2.3387	2.53643	Y
DG	34:4	14:0_20:4	+NH4	9.58	606.509	C37H64O5	O=C(OCC(OC(=O)CCCCCCC=CCC=CCC=CCC=CCC)CO)CCCCCCCCCCCCC	1.91602	2.17676	2.15665	1.97499	Y	0.255677	0.183164	0.210404	0.164161	N	0.338688	0.253839	0.323567	0.289467	N	0.245732	0.287823	0.259818	0.317237	N
DG	34:2	16:0_18:2	+NH4	10.84	610.541	C37H68O5	O=C(OCC(OC(=O)CCCCCCCC=CCC=CCCCCC)CO)CCCCCCCCCCCCCCC	23.9101	22.9964	25.2183	25.0875	Y	1.95533	2.02231	2.05244	1.96398	Y	11.1623	11.222	11.5958	9.6024	Y	9.20832	8.90628	8.89408	10.1155	Y
DG	34:1	16:0_18:1	+NH4	11.7	612.556	C37H70O5	O=C(OCC(OC(=O)CCCCCCCC=CCCCCCCCC)CO)CCCCCCCCCCCCCCC	43.5039	46.127	44.9227	44.3007	Y	5.1337	5.25382	5.26978	5.50219	Y	27.7565	26.9196	28.7015	25.8594	Y	19.0492	19.4104	20.7804	18.1634	Y
DG	35:4	15:0_20:4	+NH4	10.22	620.525	C38H66O5	O=C(OCC(OC(=O)CCCCCCC=CCC=CCC=CCC=CCC)CO)CCCCCCCCCCCCCC	7.0017	7.23469	7.06341	6.55832	Y	1.31507	1.05172	1.1213	1.23606	Y	1.46221	1.38856	1.54738	1.38404	Y	0.64487	0.671615	0.734254	0.762264	Y
DG	35:3	15:0_20:3	+NH4	10.98	622.541	C38H68O5	O=C(OCC(OC(=O)CCCCCCCCCC=CCC=CCC=CCC)CO)CCCCCCCCCCCCCC	0.873639	1.04333	1.00512	1.06117	Y	2.57865	2.42155	2.67598	2.57469	Y	0.474712	0.397887	0.3844	0.402436	N	0.252534	0.244246	0.235122	0.311314	N
DG	35:2	17:0_18:2	+NH4	11.23	624.556	C38H70O5	O=C(OCC(OC(=O)CCCCCCCC=CCC=CCCCCC)CO)CCCCCCCCCCCCCCCC	2.46019	2.67702	2.6171	2.57292	Y	4.8874	4.67525	4.60986	4.45762	Y	1.88347	1.89156	1.88478	1.66556	Y	0.993848	1.03601	1.13881	1.11462	Y
DG	35:1	17:0_18:1	+NH4	12.72	626.572	C38H72O5	O=C(OCC(OC(=O)CCCCCCCC=CCCCCCCCC)CO)CCCCCCCCCCCCCCCC	3.22809	4.16779	3.4672	3.75087	Y	5.41405	5.24029	4.89969	5.20314	Y	4.0368	4.20078	4.3568	3.75695	Y	1.82333	1.85134	1.97869	2.01956	Y
DG	36:6	18:3_18:3	+NH4	9.38	630.509	C39H64O5	O=C(OCC(OC(=O)CCCCCCCC=CCC=CCC=CCC)CO)CCCCCCCC=CCC=CCC=CCC	1.24335	1.55243	1.47087	1.24626	Y	0.167459	0.141153	0.145607	0.145616	N	0.078174	0.108208	0.0722195	0.0769751	N	0.00925204	0.00599914	0.00651088	0.00714924	N
DG	36:4	16:0_20:4	+NH4	10.68	634.541	C39H68O5	O=C(OCC(OC(=O)CCCCCCC=CCC=CCC=CCC=CCC)CO)CCCCCCCCCCCCCCC	25.3424	27.9054	29.4123	26.4778	Y	1.77716	1.63883	1.65259	1.70316	Y	8.22032	8.50325	8.37246	7.34465	Y	13.8542	12.3421	13.013	13.917	Y
DG	36:3	18:1_18:2	+NH4	11.05	636.556	C39H70O5	O=C(OCC(OC(=O)CCCCCCCC=CCC=CCCCCC)CO)CCCCCCCC=CCCCCCCCC	17.7365	19.4933	20.0732	19.05	Y	5.78033	5.22399	5.72249	5.75518	Y	6.43986	6.73503	6.8766	6.57086	Y	4.84663	5.08532	5.02785	5.48148	Y
DG	36:2	18:1_18:1	+NH4	12.14	638.572	C39H72O5	O=C(OCC(OC(=O)CCCCCCCC=CCCCCCCCC)CO)CCCCCCCC=CCCCCCCCC	37.6957	46.6576	42.7516	42.3297	Y	7.0404	6.81803	6.83942	6.81874	Y	18.7228	18.9787	17.6992	16.3632	Y	23.3806	23.9445	23.896	22.904	Y
DG	36:1	18:0_18:1	+NH4	12.94	640.588	C39H74O5	O=C(OCC(OC(=O)CCCCCCCC=CCCCCCCCC)CO)CCCCCCCCCCCCCCCCC	46.2136	45.2334	48.1332	43.8657	Y	8.79121	8.52145	8.2418	9.08732	Y	25.7242	25.8906	25.477	22.9968	Y	31.2152	31.8993	33.1352	31.6674	Y
DG	37:4	17:0_20:4	+NH4	11.25	648.556	C40H70O5	O=C(OCC(OC(=O)CCCCCCC=CCC=CCC=CCC=CCC)CO)CCCCCCCCCCCCCCCC	2.91666	2.92937	2.75175	2.81277	Y	0.980833	0.946876	0.97431	1.03608	Y	1.0536	1.17327	1.14796	1.07812	Y	1.09545	1.26611	1.1691	1.18693	Y
DG	38:8	18:3_20:5	+NH4	9.27	654.509	C41H64O5	O=C(OCC(OC(=O)CCCC=CCC=CCC=CCC=CCC=CCC)CO)CCCCCCCC=CCC=CCC=CCC	1.5892	1.73395	1.88395	1.51374	Y	0.215967	0.190134	0.206003	0.195162	N	0.0260398	0.0247789	0.0246355	0.0153494	N	0	0	0.00538008	0.00275166	N
DG	37:1	19:0_18:1	+NH4	13.15	654.603	C40H76O5	O=C(OCC(OC(=O)CCCCCCCC=CCCCCCCCC)CO)CCCCCCCCCCCCCCCCCC	0.550185	0.569199	0.587285	0.525359	Y	1.22976	1.13178	1.07705	1.09606	Y	0.394232	0.37028	0.370758	0.349787	N	0.297131	0.326898	0.317226	0.300972	N
DG	38:6	18:2_20:4	+NH4	10.04	658.541	C41H68O5	O=C(OCC(OC(=O)CCCCCCC=CCC=CCC=CCC=CCC)CO)CCCCCCCC=CCC=CCCCCC	15.0834	14.7465	16.3674	14.6443	Y	3.65526	3.46296	3.60186	3.6113	Y	1.83878	1.65856	2.06489	1.59559	Y	0.826468	0.963165	0.885932	1.00379	Y
DG	38:5	18:1_20:4	+NH4	10.81	660.556	C41H70O5	O=C(OCC(OC(=O)CCCCCCC=CCC=CCC=CCC=CCC)CO)CCCCCCCC=CCCCCCCCC	16.2298	16.2699	16.6781	17.1179	Y	2.11752	2.27992	2.30903	2.23124	Y	3.24464	3.23135	3.37612	2.63355	Y	1.81904	1.62737	1.8789	2.02397	Y
DG	38:4	18:0_20:4	+NH4	12.26	662.572	C41H72O5	O=C(OCC(OC(=O)CCCCCCC=CCC=CCC=CCC=CCC)CO)CCCCCCCCCCCCCCCCC	52.6934	60.2981	57.3596	51.9303	Y	1.47182	1.4321	1.33048	1.46382	Y	11.4842	11.6508	11.4338	9.58351	Y	23.4675	23.1636	22.7712	24.0583	Y
DG	38:3	18:0_20:3	+NH4	12.78	664.588	C41H74O5	O=C(OCC(OC(=O)CCCCCCCCCC=CCC=CCC=CCC)CO)CCCCCCCCCCCCCCCCC	5.48378	5.72527	5.66498	5.70971	Y	1.22042	1.13884	1.18801	1.15578	Y	2.05368	2.13233	2.14973	1.82462	Y	4.08288	4.38902	4.6059	4.46183	Y
DG	38:2	18:1_20:1	+NH4	13.01	666.603	C41H76O5	O=C(OCC(OC(=O)CCCCCCCCCC=CCCCCCCCC)CO)CCCCCCCC=CCCCCCCCC	6.52961	6.44349	6.52727	5.89732	Y	0.736125	0.710576	0.757895	0.762421	Y	3.4843	3.50193	3.57663	2.86616	Y	3.90929	3.92634	4.0084	3.89654	Y
DG	38:1	20:0_18:1	+NH4	13.28	668.619	C41H78O5	O=C(OCC(OC(=O)CCCCCCCC=CCCCCCCCC)CO)CCCCCCCCCCCCCCCCCCC	3.52106	3.85519	3.43579	3.4485	Y	0.509482	0.421118	0.552683	0.546371	Y	2.38825	2.46726	2.49851	1.97632	Y	1.33837	1.38727	1.44232	1.43701	Y
DG	40:8	18:2_22:6	+NH4	9.77	682.541	C43H68O5	O=C(OCC(OC(=O)CCC=CCC=CCC=CCC=CCC=CCC=CCC)CO)CCCCCCCC=CCC=CCCCCC	9.71544	9.12272	9.66206	8.13215	Y	1.00619	0.89837	0.888935	0.865205	Y	1.15681	1.10225	1.09801	1.03204	Y	0.352658	0.31127	0.377379	0.380014	N
DG	40:7	20:3_20:4	+NH4	10.78	684.556	C43H70O5	O=C(OCC(OC(=O)CCCCCCC=CCC=CCC=CCC=CCC)CO)CCCCCCCCCC=CCC=CCC=CCC	3.25261	3.76613	3.87461	3.68201	Y	1.35846	1.34346	1.35816	1.34346	Y	1.24617	1.19733	1.14457	1.10591	Y	0.166802	0.151813	0.189081	0.180458	N
DG	40:6	18:0_22:6	+NH4	11.72	686.572	C43H72O5	O=C(OCC(OC(=O)CCC=CCC=CCC=CCC=CCC=CCC=CCC)CO)CCCCCCCCCCCCCCCCC	4.32807	4.65177	4.58505	4.34471	Y	0.265181	0.128072	0.152762	0.162246	N	0.686339	0.650383	0.772488	0.566987	Y	0.25989	0.244213	0.27165	0.228608	N
DG	41:0	15:0_26:0	+NH4	13.6	712.681	C44H86O5	O=C(OCC(OC(=O)CCCCCCCCCCCCCCCCCCCCCCCCC)CO)CCCCCCCCCCCCCC	0.0441505	0.115768	0.0899906	0.11336	N	0.191963	0.172333	0.185868	0.19587	N	2.61535	2.6274	1.03497	2.47373	Y	3.90941	4.01105	3.70392	3.9921	Y
DG	44:1	26:0_18:1	+NH4	13.73	752.713	C47H90O5	O=C(OCC(OC(=O)CCCCCCCC=CCCCCCCCC)CO)CCCCCCCCCCCCCCCCCCCCCCCCC	0	0	0.0286193	0	N	0.38004	0.370686	0.362191	0.355894	N	0.0802753	0.08436	0.0435339	0.0663975	N	1.23227	1.22402	1.28614	1.45037	Y
TG	38:0	10:0_12:0_16:0	+NH4	13.42	684.614	C41H78O6	O=C(OCC(OC(=O)CCCCCCCCCCC)COC(=O)CCCCCCCCCCCCCCC)CCCCCCCCC	20.8089	15.1879	14.4233	14.4916	Y	0.511844	0.459329	0.505076	0.528145	Y	4.40925	4.21207	3.72437	3.64149	Y	0.244263	0.244402	0.264441	0.295645	N
TG	40:1	8:0_16:0_16:1	+NH4	13.36	710.629	C43H80O6	O=C(OCC(OC(=O)CCCCCCCCCCCCCCC)COC(=O)CCCCCCCC=CCCCCCC)CCCCCCC	19.9009	14.5084	15.1448	13.3991	Y	0.346718	0.282816	0.283478	0.306521	N	4.91568	4.25426	4.37736	3.96186	Y	0.289279	0.286459	0.296168	0.275083	N
TG	42:2	8:0_16:0_18:2	+NH4	13.33	736.645	C45H82O6	O=C(OCC(OC(=O)CCCCCCCCCCCCCCC)COC(=O)CCCCCCCC=CCC=CCCCCC)CCCCCCC	12.3096	7.45289	7.84832	6.83932	Y	0.256862	0.27871	0.251599	0.224626	N	2.00396	1.57443	1.37118	1.73074	Y	0.105569	0.103376	0.112285	0.11457	N
TG	42:1	8:0_16:0_18:1	+NH4	13.56	738.661	C45H84O6	O=C(OCC(OC(=O)CCCCCCCCCCCCCCC)COC(=O)CCCCCCCC=CCCCCCCCC)CCCCCCC	11.7551	8.79145	8.13293	7.5549	Y	0.837441	0.718503	0.721764	0.761621	Y	2.73533	2.42104	2.42984	2.24149	Y	0.34967	0.350029	0.362435	0.38821	N
TG	42:0	13:0_14:0_15:0	+NH4	13.67	740.676	C45H86O6	O=C(OCC(OC(=O)CCCCCCCCCCCCC)COC(=O)CCCCCCCCCCCCCC)CCCCCCCCCCCC	40.9003	34.8382	31.8792	26.8798	Y	17.0237	14.6638	14.918	13.5314	Y	2.76146	2.6257	2.31106	2.30459	Y	0.33483	0.418188	0.332393	0.451935	N
TG	43:2	9:0_16:0_18:2	+NH4	13.51	750.661	C46H84O6	O=C(OCC(OC(=O)CCCCCCCCCCCCCCC)COC(=O)CCCCCCCC)CCCCCCCC=CCC=CCCCCC	24.1339	17.0749	17.8962	16.5927	Y	0.543639	0.470456	0.447432	0.504429	N	4.89462	4.6734	4.55932	4.01117	Y	0.16036	0.170648	0.170539	0.191369	N
TG	43:0	13:0_14:0_16:0	+NH4	13.85	754.692	C46H88O6	O=C(OCC(OC(=O)CCCCCCCCCCCCC)COC(=O)CCCCCCCCCCCCCCC)CCCCCCCCCCCC	78.8566	59.5254	68.747	61.103	Y	73.8517	61.9488	65.9001	63.1115	Y	3.74152	3.44365	3.39193	2.96059	Y	0.258652	0.253805	0.229279	0.310731	N
TG	44:2	10:0_16:0_18:2	+NH4	13.59	764.676	C47H86O6	O=C(OCC(OC(=O)CCCCCCCCCCCCCCC)COC(=O)CCCCCCCCC)CCCCCCCC=CCC=CCCCCC	16.8036	13.3699	12.6726	11.6686	Y	1.26911	1.11887	1.12381	1.12653	Y	1.53775	1.47735	1.49747	1.33706	Y	0.300716	0.277983	0.242229	0.289694	N
TG	44:1	10:0_16:0_18:1	+NH4	13.8	766.692	C47H88O6	O=C(OCC(OC(=O)CCCCCCCCCCCCCCC)COC(=O)CCCCCCCCC)CCCCCCCC=CCCCCCCCC	44.9997	31.5493	35.8	30.1088	Y	6.20027	5.34198	5.59674	5.17895	Y	2.61003	2.35963	2.27246	2.14292	Y	0.487612	0.464898	0.445088	0.546749	N
TG	44:0	13:0_15:0_16:0	+NH4	14	768.708	C47H90O6	O=C(OCC(OC(=O)CCCCCCCCCCCCCC)COC(=O)CCCCCCCCCCCCCCC)CCCCCCCCCCCC	108.476	89.426	94.8513	88.701	Y	95.2816	80.4068	86.2615	83.9692	Y	13.1764	12.9353	11.655	11.9517	Y	0.739701	0.774009	0.811984	0.923617	Y
TG	45:2	13:0_15:0_17:2	+NH4	13.73	778.692	C48H88O6	O=C(OCC(OC(=O)CCCCCCCCCCCCCC)COC(=O)CCCCCCCCCCCC)CCCCCCCC=CCC=CCCCC	42.9058	36.3796	33.9572	29.2756	Y	2.16416	1.87336	1.92999	1.40029	Y	4.68758	4.09632	3.94335	3.79665	Y	0.264568	0.255368	0.204779	0.300513	N
TG	45:1	13:0_15:0_17:1	+NH4	13.94	780.708	C48H90O6	O=C(OCC(OC(=O)CCCCCCCCCCCCCC)COC(=O)CCCCCCCCCCCC)CCCCCCCC=CCCCCCCC	105.623	82.7179	88.6099	86.3984	Y	17.2772	13.9517	15.6409	14.7395	Y	9.77396	8.24757	8.36562	7.95957	Y	0.609991	0.635139	0.623626	0.722836	Y
TG	45:0	15:0_15:0_15:0	+NH4	13.98	782.723	C48H92O6	O=C(OCC(OC(=O)CCCCCCCCCCCCCC)COC(=O)CCCCCCCCCCCCCC)CCCCCCCCCCCCCC	98.53	102.561	90.1421	85.5215	Y	225.985	195.411	213.637	214.956	Y	16.3729	16.0644	15.0415	14.2742	Y	2.09576	1.92573	2.01349	2.16706	Y
TG	46:2	14:0_14:0_18:2	+NH4	13.85	792.708	C49H90O6	O=C(OCC(OC(=O)CCCCCCCCCCCCC)COC(=O)CCCCCCCCCCCCC)CCCCCCCC=CCC=CCCCCC	87.0279	63.5884	78.7031	67.2306	Y	8.45212	7.39982	7.25746	7.29957	Y	5.25899	5.2131	5.36669	4.91602	Y	0.756321	0.738058	0.712856	0.81625	Y
TG	46:1	15:0_15:0_16:1	+NH4	14.03	794.723	C49H92O6	O=C(OCC(OC(=O)CCCCCCCCCCCCCC)COC(=O)CCCCCCCCCCCCCC)CCCCCCCC=CCCCCCC	120.474	95.1413	107.527	97.8446	Y	49.7523	42.1146	42.4941	42.0788	Y	16.7546	16.9051	15.3286	14.6939	Y	1.51317	1.40466	1.58359	1.63207	Y
TG	46:0	15:0_15:0_16:0	+NH4	14.27	796.739	C49H94O6	O=C(OCC(OC(=O)CCCCCCCCCCCCCC)COC(=O)CCCCCCCCCCCCCCC)CCCCCCCCCCCCCC	125.19	109.636	121.365	114.737	Y	166.76	149.778	165.386	155.233	Y	37.5077	35.0899	32.5137	31.2562	Y	3.46855	3.08506	3.23777	3.55444	Y
TG	47:2	15:0_16:1_16:1	+NH4	13.95	806.723	C50H92O6	O=C(OCC(OC(=O)CCCCCCCC=CCCCCCC)COC(=O)CCCCCCCCCCCCCC)CCCCCCCC=CCCCCCC	221.214	176.031	191.992	188.523	Y	23.119	18.8913	19.8942	18.5318	Y	26.4027	23.1576	22.764	21.6621	Y	0.984472	0.933631	0.906293	0.969836	Y
TG	47:1	15:0_16:0_16:1	+NH4	14.21	808.739	C50H94O6	O=C(OCC(OC(=O)CCCCCCCCCCCCCCC)COC(=O)CCCCCCCCCCCCCC)CCCCCCCC=CCCCCCC	169.625	146.869	146.284	155.208	Y	92.7906	78.3487	85.5143	72.1252	Y	37.7896	36.4384	33.6148	33.9248	Y	2.48288	2.34296	2.42765	2.59577	Y
TG	47:0	15:0_15:0_17:0	+NH4	14.37	810.755	C50H96O6	O=C(OCC(OC(=O)CCCCCCCCCCCCCC)COC(=O)CCCCCCCCCCCCCCCC)CCCCCCCCCCCCCC	87.9559	100.978	90.9523	96.6817	Y	166.53	161.417	163.846	154.864	Y	34.8854	32.4453	29.91	28.457	Y	4.51533	4.38127	4.63311	4.83461	Y
TG	48:3	14:0_16:0_18:3	+NH4	13.92	818.723	C51H92O6	O=C(OCC(OC(=O)CCCCCCCCCCCCCCC)COC(=O)CCCCCCCCCCCCC)CCCCCCCC=CCC=CCC=CCC	136.149	105.224	110.288	110.082	Y	10.6047	9.50071	9.28986	8.85634	Y	14.6045	13.0218	13.1049	11.5633	Y	0.695723	0.717478	0.668408	0.743056	Y
TG	48:2	14:0_16:0_18:2	+NH4	14.08	820.739	C51H94O6	O=C(OCC(OC(=O)CCCCCCCCCCCCCCC)COC(=O)CCCCCCCCCCCCC)CCCCCCCC=CCC=CCCCCC	314.609	267.921	267.357	281.449	Y	54.3116	46.7761	52.0011	50.0986	Y	58.7803	52.3756	52.7933	46.2256	Y	4.43341	4.30121	4.12956	4.29986	Y
TG	48:1	14:0_16:0_18:1	+NH4	14.28	822.755	C51H96O6	O=C(OCC(OC(=O)CCCCCCCCCCCCCCC)COC(=O)CCCCCCCCCCCCC)CCCCCCCC=CCCCCCCCC	266.838	246.894	244.348	257.072	Y	158.88	125.779	140.261	127.98	Y	68.6379	70.3035	71.5618	67.8895	Y	7.08661	7.24321	6.93132	7.20229	Y
TG	48:0	14:0_16:0_18:0	+NH4	14.58	824.77	C51H98O6	O=C(OCC(OC(=O)CCCCCCCCCCCCCCC)COC(=O)CCCCCCCCCCCCCCCCC)CCCCCCCCCCCCC	129.401	162.734	138.511	149.06	Y	126.709	109.211	110.987	109.904	Y	59.8549	53.8506	54.043	47.6719	Y	9.43466	8.35121	9.06653	9.46468	Y
TG	49:4	15:0_16:1_18:3	+NH4	13.83	830.723	C52H92O6	O=C(OCC(OC(=O)CCCCCCCC=CCCCCCC)COC(=O)CCCCCCCCCCCCCC)CCCCCCCC=CCC=CCC=CCC	124.726	97.4029	102.739	103.043	Y	4.26764	3.8124	3.65264	3.85717	Y	8.27283	7.10351	7.21966	6.48006	Y	0.148088	0.141439	0.125116	0.136323	N
TG	49:3	15:0_16:1_18:2	+NH4	14.02	832.739	C52H94O6	O=C(OCC(OC(=O)CCCCCCCC=CCCCCCC)COC(=O)CCCCCCCCCCCCCC)CCCCCCCC=CCC=CCCCCC	204.608	164.984	176.759	168.272	Y	18.6913	15.636	15.933	15.2616	Y	29.7915	29.481	27.319	26.7599	Y	0.83079	0.793818	0.788813	0.83796	Y
TG	49:2	15:0_16:0_18:2	+NH4	14.23	834.755	C52H96O6	O=C(OCC(OC(=O)CCCCCCCCCCCCCCC)COC(=O)CCCCCCCCCCCCCC)CCCCCCCC=CCC=CCCCCC	467.787	418.125	460.48	466.617	Y	84.6674	73.3059	81.5751	72.7713	Y	107.001	104.259	105.465	98.8088	Y	8.72432	7.93167	8.21403	8.66245	Y
TG	49:1	15:0_16:0_18:1	+NH4	14.38	836.77	C52H98O6	O=C(OCC(OC(=O)CCCCCCCCCCCCCCC)COC(=O)CCCCCCCCCCCCCC)CCCCCCCC=CCCCCCCCC	282.141	275.545	276.839	272.001	Y	187.998	159.307	184.757	167.144	Y	93.5111	92.7899	82.8708	79.0401	Y	12.1452	11.6295	12.5923	12.8437	Y
TG	49:0	15:0_16:0_18:0	+NH4	14.79	838.786	C52H100O6	O=C(OCC(OC(=O)CCCCCCCCCCCCCCC)COC(=O)CCCCCCCCCCCCCCCCC)CCCCCCCCCCCCCC	92.6268	104.688	89.0742	95.5099	Y	71.0249	64.6651	75.2947	62.0613	Y	33.2765	34.38	31.9317	29.5726	Y	6.58116	5.39924	5.71117	6.0768	Y
TG	50:6	12:0_18:2_20:4	+NH4	13.66	840.708	C53H90O6	O=C(OCC(OC(=O)CCCCCCCC=CCC=CCCCCC)COC(=O)CCCCCCCCCCC)CCCCCCC=CCC=CCC=CCC=CCC	30.1351	23.2301	21.6912	21.5792	Y	0.811798	0.650292	0.692975	0.674613	Y	1.16366	1.11678	0.994241	0.896263	Y	0.0414905	0.0336985	0.0314636	0.042514	N
TG	50:5	15:0_17:2_18:3	+NH4	13.8	842.723	C53H92O6	O=C(OCC(OC(=O)CCCCCCCC=CCC=CCCCC)COC(=O)CCCCCCCCCCCCCC)CCCCCCCC=CCC=CCC=CCC	95.8258	68.483	75.6345	66.4928	Y	4.72187	4.1029	4.24071	4.27505	Y	4.5289	4.41525	4.12782	4.06107	Y	0.119635	0.115762	0.113602	0.111127	N
TG	50:4	16:1_16:1_18:2	+NH4	13.96	844.739	C53H94O6	O=C(OCC(OC(=O)CCCCCCCC=CCCCCCC)COC(=O)CCCCCCCC=CCCCCCC)CCCCCCCC=CCC=CCCCCC	247.584	196.227	207.923	210.389	Y	10.0857	8.60411	8.59188	8.67407	Y	30.3252	27.9884	26.4788	26.0058	Y	0.791379	0.725347	0.756228	0.766033	Y
TG	50:3	16:0_16:1_18:2	+NH4	14.1	846.755	C53H96O6	O=C(OCC(OC(=O)CCCCCCCC=CCCCCCC)COC(=O)CCCCCCCCCCCCCCC)CCCCCCCC=CCC=CCCCCC	401.343	342.206	356.016	380.423	Y	31.7549	28.3435	28.3987	26.973	Y	90.1182	92.2775	86.4917	79.14	Y	4.80233	4.3557	3.59954	3.58962	Y
TG	50:2	16:0_16:0_18:2	+NH4	14.31	848.77	C53H98O6	O=C(OCC(OC(=O)CCCCCCCCCCCCCCC)COC(=O)CCCCCCCCCCCCCCC)CCCCCCCC=CCC=CCCCCC	623.263	581.63	569.802	615.408	Y	96.9325	88.5842	96.6946	85.5451	Y	214.167	219.019	192.075	169.76	Y	35.1861	35.309	33.4236	34.6431	Y
TG	50:1	16:0_16:0_18:1	+NH4	14.62	850.786	C53H100O6	O=C(OCC(OC(=O)CCCCCCCCCCCCCCC)COC(=O)CCCCCCCCCCCCCCC)CCCCCCCC=CCCCCCCCC	625.977	574.492	616.757	606.728	Y	165.23	151.948	165.544	143.591	Y	213.237	188.668	206.606	184.113	Y	40.3706	33.0109	36.3097	39.0158	Y
TG	50:0	16:0_16:0_18:0	+NH4	14.97	852.802	C53H102O6	O=C(OCC(OC(=O)CCCCCCCCCCCCCCC)COC(=O)CCCCCCCCCCCCCCCCC)CCCCCCCCCCCCCCC	94.5601	130.476	103.964	118.567	Y	50.0367	48.3035	53.5135	47.5608	Y	46.4415	45.7226	43.0686	40.1107	Y	9.63038	8.75597	8.94866	8.67754	Y
TG	51:6	13:0_18:2_20:4	+NH4	13.74	854.723	C54H92O6	O=C(OCC(OC(=O)CCCCCCCC=CCC=CCCCCC)COC(=O)CCCCCCCCCCCC)CCCCCCC=CCC=CCC=CCC=CCC	73.9695	56.3287	54.226	49.4208	Y	3.04479	2.67148	2.78059	2.48376	Y	2.67757	2.6265	2.33066	2.3618	Y	0.0343261	0.0312324	0.0301551	0.0403333	N
TG	51:5	15:0_16:1_20:4	+NH4	13.91	856.739	C54H94O6	O=C(OCC(OC(=O)CCCCCCCC=CCCCCCC)COC(=O)CCCCCCCCCCCCCC)CCCCCCC=CCC=CCC=CCC=CCC	167.087	134.463	138.468	136.788	Y	6.76944	5.55692	6.02477	5.47252	Y	16.8396	14.829	14.6659	13.7984	Y	0.215985	0.210925	0.203241	0.207606	N
TG	51:4	15:0_18:2_18:2	+NH4	14.03	858.755	C54H96O6	O=C(OCC(OC(=O)CCCCCCCC=CCC=CCCCCC)COC(=O)CCCCCCCCCCCCCC)CCCCCCCC=CCC=CCCCCC	288.255	245.762	252.763	252.144	Y	16.5268	13.8745	15.7637	15.5503	Y	31.3734	28.5626	26.7203	24.3367	Y	1.06437	1.06228	1.08873	1.15775	Y
TG	51:3	15:0_18:1_18:2	+NH4	14.28	860.77	C54H98O6	O=C(OCC(OC(=O)CCCCCCCC=CCCCCCCCC)COC(=O)CCCCCCCCCCCCCC)CCCCCCCC=CCC=CCCCCC	323.873	277.687	299.319	299.558	Y	52.05	43.3092	47.2922	44.7409	Y	69.6512	65.8457	61.6834	58.7922	Y	4.15183	3.90905	4.16577	4.21055	Y
TG	51:2	15:0_18:1_18:1	+NH4	14.46	862.786	C54H100O6	O=C(OCC(OC(=O)CCCCCCCC=CCCCCCCCC)COC(=O)CCCCCCCCCCCCCC)CCCCCCCC=CCCCCCCCC	336.762	329.048	322.379	333.82	Y	126.633	104.051	115.329	104.223	Y	94.8487	93.1553	84.7255	80.7166	Y	14.3686	13.6319	12.5267	14.2779	Y
TG	51:1	15:0_18:0_18:1	+NH4	14.73	864.802	C54H102O6	O=C(OCC(OC(=O)CCCCCCCCCCCCCCCCC)COC(=O)CCCCCCCCCCCCCC)CCCCCCCC=CCCCCCCCC	294.451	278.148	281.581	288.693	Y	161.078	138.146	168.495	133.742	Y	75.9177	78.7514	72.0908	66.9863	Y	16.0687	12.5999	13.1557	14.5039	Y
TG	52:7	14:0_18:3_20:4	+NH4	13.72	866.723	C55H92O6	O=C(OCC(OC(=O)CCCCCCCC=CCC=CCC=CCC)COC(=O)CCCCCCCCCCCCC)CCCCCCC=CCC=CCC=CCC=CCC	88.5117	65.8433	64.3638	59.7694	Y	1.31394	1.15105	1.20356	1.07191	Y	2.75419	2.67376	2.37071	2.33003	Y	0.0713956	0.056067	0.0720512	0.0633906	N
TG	51:0	16:0_17:0_18:0	+NH4	15.2	866.817	C54H104O6	O=C(OCC(OC(=O)CCCCCCCCCCCCCCCC)COC(=O)CCCCCCCCCCCCCCCCC)CCCCCCCCCCCCCCC	48.7138	60.2658	57.3349	59.1347	Y	23.6709	21.8708	24.0238	21.1121	Y	17.5807	17.9839	17.8257	15.486	Y	2.70113	2.54454	2.59665	2.585	Y
TG	52:6	16:1_16:1_20:4	+NH4	13.88	868.739	C55H94O6	O=C(OCC(OC(=O)CCCCCCCC=CCCCCCC)COC(=O)CCCCCCCC=CCCCCCC)CCCCCCC=CCC=CCC=CCC=CCC	299.175	231.503	245.54	241.263	Y	5.65874	5.02917	4.85861	4.69562	Y	19.3219	17.9526	17.6385	15.0943	Y	0.298131	0.345847	0.259148	0.305349	N
TG	52:5	16:1_18:2_18:2	+NH4	14.01	870.755	C55H96O6	O=C(OCC(OC(=O)CCCCCCCC=CCC=CCCCCC)COC(=O)CCCCCCCC=CCCCCCC)CCCCCCCC=CCC=CCCCCC	479.128	378.559	419.41	416.017	Y	9.73905	8.1425	8.89392	8.66178	Y	53.8921	45.9381	45.9284	39.8035	Y	1.13512	1.08241	1.07439	1.12481	Y
TG	52:4	16:1_18:1_18:2	+NH4	14.22	872.77	C55H98O6	O=C(OCC(OC(=O)CCCCCCCC=CCCCCCCCC)COC(=O)CCCCCCCC=CCCCCCC)CCCCCCCC=CCC=CCCCCC	679.037	622.276	640.069	672.042	Y	22.4362	18.9503	22.7381	19.6855	Y	145.166	145.345	140.987	130.695	Y	7.43992	7.06206	7.41047	7.63373	Y
TG	52:3	16:0_18:1_18:2	+NH4	14.42	874.786	C55H100O6	O=C(OCC(OC(=O)CCCCCCCC=CCCCCCCCC)COC(=O)CCCCCCCCCCCCCCC)CCCCCCCC=CCC=CCCCCC	639.726	659.031	625.311	695.779	Y	58.9605	49.6781	52.0293	48.7448	Y	222.03	201.363	183.901	181.524	Y	25.3019	24.8122	25.5426	26.6167	Y
TG	52:2	16:0_18:1_18:1	+NH4	14.65	876.802	C55H102O6	O=C(OCC(OC(=O)CCCCCCCC=CCCCCCCCC)COC(=O)CCCCCCCCCCCCCCC)CCCCCCCC=CCCCCCCCC	679.493	712.603	674.311	724.456	Y	110.066	101.271	113.11	99.4718	Y	235.334	231.511	229.12	201.691	Y	54.4304	47.3851	51.4076	53.042	Y
TG	52:1	16:0_18:0_18:1	+NH4	14.91	878.817	C55H104O6	O=C(OCC(OC(=O)CCCCCCCCCCCCCCCCC)COC(=O)CCCCCCCCCCCCCCC)CCCCCCCC=CCCCCCCCC	819.134	695.378	742.9	773.461	Y	110.698	93.5474	101.745	90.3832	Y	199.708	208.519	193.693	188.718	Y	42.8564	38.476	41.0903	38.5021	Y
TG	53:7	15:0_18:3_20:4	+NH4	13.79	880.739	C56H94O6	O=C(OCC(OC(=O)CCCCCCCC=CCC=CCC=CCC)COC(=O)CCCCCCCCCCCCCC)CCCCCCC=CCC=CCC=CCC=CCC	159.575	121.667	131.769	117.025	Y	6.35102	5.64943	5.72998	5.52519	Y	5.73771	5.83145	5.37163	5.38727	Y	0.15334	0.157363	0.128369	0.161736	N
TG	53:6	15:0_18:2_20:4	+NH4	13.99	882.755	C56H96O6	O=C(OCC(OC(=O)CCCCCCCC=CCC=CCCCCC)COC(=O)CCCCCCCCCCCCCC)CCCCCCC=CCC=CCC=CCC=CCC	341.984	279.993	281.953	286.764	Y	16.3249	13.7174	13.7461	13.6173	Y	36.9594	35.2032	32.9958	32.1923	Y	1.03353	1.02697	1.02849	0.990931	Y
TG	53:5	15:0_18:2_20:3	+NH4	14.13	884.77	C56H98O6	O=C(OCC(OC(=O)CCCCCCCC=CCC=CCCCCC)COC(=O)CCCCCCCCCCCCCC)CCCCCCCCCC=CCC=CCC=CCC	186.76	166.898	171.993	174.182	Y	15.5865	13.1148	15.1743	13.6105	Y	35.1331	34.7212	32.2562	31.3444	Y	1.26094	1.18479	1.24787	1.31156	Y
TG	53:4	15:0_18:2_20:2	+NH4	14.4	886.786	C56H100O6	O=C(OCC(OC(=O)CCCCCCCC=CCC=CCCCCC)COC(=O)CCCCCCCCCCCCCC)CCCCCCCCCC=CCC=CCCCCC	90.9575	76.5802	84.4777	86.1535	Y	26.0493	23.4937	25.5559	24.9458	Y	17.0286	15.0204	14.2702	14.4539	Y	1.30445	1.33019	1.26192	1.30558	Y
TG	53:3	17:0_18:1_18:2	+NH4	14.56	888.802	C56H102O6	O=C(OCC(OC(=O)CCCCCCCC=CCCCCCCCC)COC(=O)CCCCCCCCCCCCCCCC)CCCCCCCC=CCC=CCCCCC	113.627	111.878	109.128	119.459	Y	51.8387	45.0661	47.5506	44.3815	Y	28.9248	25.646	27.5038	24.1323	Y	3.20398	3.22925	2.85747	3.28879	Y
TG	53:2	15:0_18:1_20:1	+NH4	14.8	890.817	C56H104O6	O=C(OCC(OC(=O)CCCCCCCC=CCCCCCCCC)COC(=O)CCCCCCCCCCCCCC)CCCCCCCCCC=CCCCCCCCC	158.751	140.98	150.162	145.746	Y	87.8241	75.0183	83.6958	76.2724	Y	36.6162	34.0477	34.2374	31.8428	Y	7.83037	7.2581	7.1673	7.52108	Y
TG	53:1	17:0_18:0_18:1	+NH4	15.24	892.833	C56H106O6	O=C(OCC(OC(=O)CCCCCCCCCCCCCCCCC)COC(=O)CCCCCCCCCCCCCCCC)CCCCCCCC=CCCCCCCCC	128.642	113.604	132.193	131.661	Y	62.6921	59.5411	68.217	58.5113	Y	26.7882	27.4322	28.6505	23.6926	Y	4.83692	4.74418	4.85444	4.75187	Y
TG	54:7	16:0_18:3_20:4	+NH4	13.9	894.755	C57H96O6	O=C(OCC(OC(=O)CCCCCCCC=CCC=CCC=CCC)COC(=O)CCCCCCCCCCCCCCC)CCCCCCC=CCC=CCC=CCC=CCC	438.132	350.295	371.933	368.378	Y	7.54322	5.95813	6.59337	6.14453	Y	39.6837	36.2549	35.2929	32.8877	Y	0.833828	0.806983	0.803041	0.768175	Y
TG	53:0	15:0_16:0_22:0	+NH4	15.68	894.848	C56H108O6	O=C(OCC(OC(=O)CCCCCCCCCCCCCCC)COC(=O)CCCCCCCCCCCCCCCCCCCCC)CCCCCCCCCCCCCC	27.4855	32.1307	27.222	30.2268	Y	5.29773	5.33429	5.86798	5.29932	Y	8.82338	8.69172	7.53218	7.12897	Y	0.789195	0.725178	0.716777	0.69566	Y
TG	54:6	16:0_18:2_20:4	+NH4	14.07	896.77	C57H98O6	O=C(OCC(OC(=O)CCCCCCCC=CCC=CCCCCC)COC(=O)CCCCCCCCCCCCCCC)CCCCCCC=CCC=CCC=CCC=CCC	868.579	752.069	764.316	827.912	Y	11.9413	10.3765	10.5238	10.2284	Y	131.406	136.878	129.615	112.197	Y	4.78112	4.60864	4.44581	4.39851	Y
TG	54:5	16:0_18:1_20:4	+NH4	14.36	898.786	C57H100O6	O=C(OCC(OC(=O)CCCCCCCC=CCCCCCCCC)COC(=O)CCCCCCCCCCCCCCC)CCCCCCC=CCC=CCC=CCC=CCC	643.814	611.677	586.625	618.486	Y	17.6296	14.8922	15.7437	15.2082	Y	130.907	128.089	134.524	115.003	Y	6.65741	6.99988	6.65787	6.96424	Y
TG	54:4	18:1_18:1_18:2	+NH4	14.51	900.802	C57H102O6	O=C(OCC(OC(=O)CCCCCCCC=CCCCCCCCC)COC(=O)CCCCCCCC=CCCCCCCCC)CCCCCCCC=CCC=CCCCCC	592.138	563.96	559.487	563.028	Y	30.613	23.5378	28.6344	25.7233	Y	136.766	136.161	119.684	119.162	Y	11.7521	11.3384	11.9147	12.5391	Y
TG	54:3	18:1_18:1_18:1	+NH4	14.65	902.817	C57H104O6	O=C(OCC(OC(=O)CCCCCCCC=CCCCCCCCC)COC(=O)CCCCCCCC=CCCCCCCCC)CCCCCCCC=CCCCCCCCC	626.012	592.795	550.88	605.569	Y	46.5691	40.9414	48.2469	40.3978	Y	148.618	154.261	148.708	134.935	Y	27.3474	25.0737	26.2684	26.3007	Y
TG	55:9	15:0_20:4_20:5	+NH4	13.74	904.739	C58H94O6	O=C(OCC(OC(=O)CCCCCCC=CCC=CCC=CCC=CCC)COC(=O)CCCCCCCCCCCCCC)CCCC=CCC=CCC=CCC=CCC=CCC	43.2994	33.9171	35.2381	31.8672	Y	3.22363	3.0307	3.168	2.75442	Y	1.49929	1.37197	1.30662	1.25955	Y	0.0434292	0.0398338	0.0418185	0.0557557	N
TG	54:2	18:0_18:1_18:1	+NH4	14.96	904.833	C57H106O6	O=C(OCC(OC(=O)CCCCCCCC=CCCCCCCCC)COC(=O)CCCCCCCCCCCCCCCCC)CCCCCCCC=CCCCCCCCC	606.723	567.509	597.811	586.88	Y	65.7218	60.9122	61.3461	58.9552	Y	152.723	157.214	144.872	139.237	Y	34.538	31.387	33.463	32.1059	Y
TG	55:8	15:0_20:4_20:4	+NH4	13.87	906.755	C58H96O6	O=C(OCC(OC(=O)CCCCCCC=CCC=CCC=CCC=CCC)COC(=O)CCCCCCCCCCCCCC)CCCCCCC=CCC=CCC=CCC=CCC	176.704	142.37	146.666	150.126	Y	8.12998	7.47329	5.54298	6.71751	Y	15.4766	13.2874	13.6336	12.3029	Y	0.390907	0.379909	0.369107	0.393721	N
TG	54:1	18:0_18:0_18:1	+NH4	15.37	906.848	C57H108O6	O=C(OCC(OC(=O)CCCCCCCCCCCCCCCCC)COC(=O)CCCCCCCCCCCCCCCCC)CCCCCCCC=CCCCCCCCC	551.134	444.327	456.533	458.476	Y	32.308	30.058	33.1875	28.0306	Y	96.5948	100.716	90.0263	84.8344	Y	20.1609	16.982	17.6633	18.6601	Y
TG	55:7	15:0_20:3_20:4	+NH4	14.05	908.77	C58H98O6	O=C(OCC(OC(=O)CCCCCCCCCC=CCC=CCC=CCC)COC(=O)CCCCCCCCCCCCCC)CCCCCCC=CCC=CCC=CCC=CCC	81.6806	65.7427	69.7625	71.5988	Y	12.0393	10.4979	11.3267	11.031	Y	7.99324	6.8559	6.96684	5.72329	Y	0.24679	0.252255	0.24436	0.274372	N
TG	55:6	17:0_18:2_20:4	+NH4	14.25	910.786	C58H100O6	O=C(OCC(OC(=O)CCCCCCCC=CCC=CCCCCC)COC(=O)CCCCCCCCCCCCCCCC)CCCCCCC=CCC=CCC=CCC=CCC	60.7012	49.3255	55.5156	53.4593	Y	11.5536	10.0794	10.6522	10.2383	Y	9.54712	8.63148	8.26803	7.9287	Y	0.623658	0.546301	0.591804	0.614033	Y
TG	55:4	17:0_18:0_20:4	+NH4	14.67	914.817	C58H104O6	O=C(OCC(OC(=O)CCCCCCCCCCCCCCCCC)COC(=O)CCCCCCCCCCCCCCCC)CCCCCCC=CCC=CCC=CCC=CCC	35.481	33.9861	34.4851	34.203	Y	10.5011	10.4455	11.6265	9.78021	Y	6.07188	6.12537	5.807	5.30082	Y	0.896427	0.71531	0.741204	0.797404	Y
TG	56:10	18:2_18:3_20:5	+NH4	13.7	916.739	C59H94O6	O=C(OCC(OC(=O)CCCCCCCC=CCC=CCC=CCC)COC(=O)CCCCCCCC=CCC=CCCCCC)CCCC=CCC=CCC=CCC=CCC=CCC	142.821	112.922	103.247	99.5795	Y	1.10736	0.950678	0.98013	0.93812	Y	2.52795	2.14482	2.11345	1.73762	Y	0.0262652	0.0230183	0.00941	0.0205753	N
TG	55:3	17:0_18:1_20:2	+NH4	14.91	916.833	C58H106O6	O=C(OCC(OC(=O)CCCCCCCC=CCCCCCCCC)COC(=O)CCCCCCCCCCCCCCCC)CCCCCCCCCC=CCC=CCCCCC	48.0268	42.2574	43.5203	42.9264	Y	17.2208	15.5375	17.509	14.6929	Y	9.34712	8.9401	8.81935	8.08887	Y	1.28057	1.14618	1.21533	1.03974	Y
TG	56:9	18:2_18:2_20:5	+NH4	13.81	918.755	C59H96O6	O=C(OCC(OC(=O)CCCCCCCC=CCC=CCCCCC)COC(=O)CCCCCCCC=CCC=CCCCCC)CCCC=CCC=CCC=CCC=CCC=CCC	403.148	300.33	335.011	290.475	Y	4.735	4.22304	4.40789	4.32523	Y	14.1746	12.8938	12.4191	12.5907	Y	0.351505	0.328387	0.311391	0.315587	N
TG	55:2	17:0_18:1_20:1	+NH4	15.27	918.848	C58H108O6	O=C(OCC(OC(=O)CCCCCCCC=CCCCCCCCC)COC(=O)CCCCCCCCCCCCCCCC)CCCCCCCCCC=CCCCCCCCC	68.5113	54.7302	65.8401	64.9835	Y	18.8401	16.3895	18.6101	16.2944	Y	12.509	12.7582	12.5826	10.1984	Y	1.66535	1.64317	1.74254	1.74051	Y
TG	56:8	16:0_20:4_20:4	+NH4	13.97	920.77	C59H98O6	O=C(OCC(OC(=O)CCCCCCC=CCC=CCC=CCC=CCC)COC(=O)CCCCCCCCCCCCCCC)CCCCCCC=CCC=CCC=CCC=CCC	655.641	532.386	576.409	571.341	Y	16.0572	13.6261	13.5208	13.9232	Y	57.6958	53.6649	52.4351	45.6759	Y	1.86132	1.75775	1.79589	1.7129	Y
TG	55:1	16:0_17:0_22:1	+NH4	15.73	920.864	C58H110O6	O=C(OCC(OC(=O)CCCCCCCCCCCCCCCC)COC(=O)CCCCCCCCCCCCCCC)CCCCCCCCCCCC=CCCCCCCCC	66.6414	61.011	58.7318	61.9507	Y	11.9863	11.7575	12.6774	12.2717	Y	12.3029	12.5645	10.9064	10.2525	Y	1.27528	1.10544	1.15957	1.16791	Y
TG	56:7	18:1_18:1_20:5	+NH4	14.19	922.786	C59H100O6	O=C(OCC(OC(=O)CCCCCCCC=CCCCCCCCC)COC(=O)CCCCCCCC=CCCCCCCCC)CCCC=CCC=CCC=CCC=CCC=CCC	582.441	491.887	502.662	540.427	Y	18.2192	15.9047	19.1928	16.2554	Y	84.7143	83.3631	75.9988	73.2565	Y	3.7992	3.68007	3.8229	3.88402	Y
TG	55:0	16:0_17:0_22:0	+NH4	16.23	922.88	C58H112O6	O=C(OCC(OC(=O)CCCCCCCCCCCCCCCC)COC(=O)CCCCCCCCCCCCCCCCCCCCC)CCCCCCCCCCCCCCC	12.4453	15.7033	13.6026	14.6908	Y	2.85284	2.45043	3.12258	2.58765	Y	5.21767	4.86546	4.28268	4.30929	Y	0.422417	0.373841	0.378971	0.399569	N
TG	56:6	18:1_18:1_20:4	+NH4	14.45	924.802	C59H102O6	O=C(OCC(OC(=O)CCCCCCCC=CCCCCCCCC)COC(=O)CCCCCCCC=CCCCCCCCC)CCCCCCC=CCC=CCC=CCC=CCC	388.648	365.443	352.416	377.012	Y	12.6687	11.1897	11.6692	11.2029	Y	71.9535	73.743	67.336	56.8142	Y	5.56959	5.72614	5.52012	5.66914	Y
TG	56:5	18:0_18:0_20:5	+NH4	14.63	926.817	C59H104O6	O=C(OCC(OC(=O)CCCCCCCCCCCCCCCCC)COC(=O)CCCCCCCCCCCCCCCCC)CCCC=CCC=CCC=CCC=CCC=CCC	413.14	378.172	368.913	405.189	Y	9.87441	8.75831	8.80509	8.75095	Y	69.2309	58.2022	60.549	50.5616	Y	5.64111	4.47365	5.03853	5.68574	Y
TG	56:4	18:0_18:1_20:3	+NH4	14.83	928.833	C59H106O6	O=C(OCC(OC(=O)CCCCCCCC=CCCCCCCCC)COC(=O)CCCCCCCCCCCCCCCCC)CCCCCCCCCC=CCC=CCC=CCC	304.282	181.557	201.778	188.728	Y	10.0088	8.17829	9.08936	7.72623	Y	47.7782	44.2969	45.0348	41.5796	Y	5.17716	4.22056	4.38293	4.76991	Y
TG	57:10	15:0_20:4_22:6	+NH4	13.78	930.755	C60H96O6	O=C(OCC(OC(=O)CCCCCCC=CCC=CCC=CCC=CCC)COC(=O)CCCCCCCCCCCCCC)CCC=CCC=CCC=CCC=CCC=CCC=CCC	52.2386	38.3344	42.9424	40.1477	Y	3.75298	3.23246	3.33952	3.23028	Y	2.54072	2.40991	2.24657	2.27722	Y	0.0180628	0.0266404	0.0153059	0.0148001	N
TG	56:3	18:1_18:1_20:1	+NH4	15.13	930.848	C59H108O6	O=C(OCC(OC(=O)CCCCCCCC=CCCCCCCCC)COC(=O)CCCCCCCCCC=CCCCCCCCC)CCCCCCCC=CCCCCCCCC	258.904	226.865	251.168	252.671	Y	9.52634	8.54837	9.02888	8.16125	Y	47.5723	47.5924	47.1812	40.188	Y	7.19989	6.3896	6.40856	6.66136	Y
TG	57:9	15:0_20:4_22:5	+NH4	13.91	932.77	C60H98O6	O=C(OCC(OC(=O)CCCCCCC=CCC=CCC=CCC=CCC)COC(=O)CCCCCCCCCCCCCC)CCCCCC=CCC=CCC=CCC=CCC=CCC	25.3473	20.72	21.7708	22.3489	Y	4.33912	3.72339	3.95431	3.77124	Y	1.91855	1.69563	1.72638	1.56128	Y	0.0303053	0.0298572	0.0337375	0.037876	N
TG	56:2	18:0_18:1_20:1	+NH4	15.42	932.864	C59H110O6	O=C(OCC(OC(=O)CCCCCCCC=CCCCCCCCC)COC(=O)CCCCCCCCCCCCCCCCC)CCCCCCCCCC=CCCCCCCCC	319.43	253.523	255.133	270.858	Y	8.39486	7.45127	8.66029	7.56492	Y	50.0895	51.7322	46.0701	45.1458	Y	7.63128	6.75483	6.90948	7.82089	Y
TG	57:8	17:1_20:3_20:4	+NH4	14.12	934.786	C60H100O6	O=C(OCC(OC(=O)CCCCCCCCCC=CCC=CCC=CCC)COC(=O)CCCCCCCC=CCCCCCCC)CCCCCCC=CCC=CCC=CCC=CCC	21.8714	19.6192	18.6182	21.9163	Y	5.05121	4.30738	4.76787	4.66774	Y	2.50041	2.42343	2.31527	2.04962	Y	0.139891	0.138147	0.144451	0.148708	N
TG	56:1	15:0_17:0_24:1	+NH4	15.97	934.88	C59H112O6	O=C(OCC(OC(=O)CCCCCCCCCCCCCCCC)COC(=O)CCCCCCCCCCCCCC)CCCCCCCCCCCC=CCCCCCCCCCC	185.43	150.551	168.443	163.811	Y	7.51121	6.70689	8.08313	7.00038	Y	24.8092	23.8414	22.3932	20.9415	Y	2.6707	2.55604	2.66152	2.40883	Y
TG	57:7	17:0_20:3_20:4	+NH4	14.39	936.802	C60H102O6	O=C(OCC(OC(=O)CCCCCCCCCC=CCC=CCC=CCC)COC(=O)CCCCCCCCCCCCCCCC)CCCCCCC=CCC=CCC=CCC=CCC	16.2135	13.0076	13.4865	14.7977	Y	3.64838	3.27848	3.38538	3.35967	Y	2.34576	1.95238	1.75941	1.73764	Y	0.109566	0.116195	0.11329	0.118336	N
TG	56:0	16:0_18:0_22:0	+NH4	16.51	936.895	C59H114O6	O=C(OCC(OC(=O)CCCCCCCCCCCCCCCCC)COC(=O)CCCCCCCCCCCCCCCCCCCCC)CCCCCCCCCCCCCCC	7.014	10.7932	8.53494	9.85361	Y	2.15486	2.23539	2.44812	2.03186	Y	3.31356	2.75012	2.48282	2.30884	Y	0.617609	0.576639	0.567406	0.619178	Y
TG	57:6	17:0_18:1_22:5	+NH4	14.55	938.817	C60H104O6	O=C(OCC(OC(=O)CCCCCCCC=CCCCCCCCC)COC(=O)CCCCCCCCCCCCCCCC)CCCCCC=CCC=CCC=CCC=CCC=CCC	15.9596	14.9747	15.2255	16.2462	Y	2.37121	2.20858	2.38233	2.01718	Y	2.57774	2.51926	2.53795	2.13994	Y	0.147423	0.150474	0.130013	0.153175	N
TG	58:12	18:2_20:5_20:5	+NH4	13.66	940.739	C61H94O6	O=C(OCC(OC(=O)CCCC=CCC=CCC=CCC=CCC=CCC)COC(=O)CCCCCCCC=CCC=CCCCCC)CCCC=CCC=CCC=CCC=CCC=CCC	73.219	60.4585	57.8598	53.9215	Y	2.4794	2.26327	2.33543	2.38211	Y	0.635998	0.555841	0.544932	0.48314	Y	0.0258034	0.033603	0.0307125	0.0277565	N
TG	57:5	17:0_18:1_22:4	+NH4	14.82	940.833	C60H106O6	O=C(OCC(OC(=O)CCCCCCCC=CCCCCCCCC)COC(=O)CCCCCCCCCCCCCCCC)CCCCCCCCC=CCC=CCC=CCC=CCC	17.726	16.8994	16.4694	16.5808	Y	1.86677	1.78797	2.06335	1.78438	Y	2.5081	2.65634	2.6698	2.38729	Y	0.149725	0.123386	0.121693	0.132806	N
TG	58:11	18:1_20:5_20:5	+NH4	13.76	942.755	C61H96O6	O=C(OCC(OC(=O)CCCC=CCC=CCC=CCC=CCC=CCC)COC(=O)CCCCCCCC=CCCCCCCCC)CCCC=CCC=CCC=CCC=CCC=CCC	285.472	223.774	240.92	217.448	Y	9.10391	8.20854	8.40135	7.51978	Y	7.2067	6.83601	6.36573	5.93286	Y	0.284206	0.258714	0.291435	0.293916	N
TG	58:10	18:1_20:4_20:5	+NH4	13.89	944.77	C61H98O6	O=C(OCC(OC(=O)CCCCCCC=CCC=CCC=CCC=CCC)COC(=O)CCCCCCCC=CCCCCCCCC)CCCC=CCC=CCC=CCC=CCC=CCC	542.01	450.572	456.365	468.921	Y	13.5861	10.8378	12.6929	11.2567	Y	35.9107	31.0059	31.2622	27.9141	Y	1.629	1.546	1.40351	1.62564	Y
TG	57:3	18:0_19:0_20:3	+NH4	15.36	944.864	C60H110O6	O=C(OCC(OC(=O)CCCCCCCCCCCCCCCCCC)COC(=O)CCCCCCCCCCCCCCCCC)CCCCCCCCCC=CCC=CCC=CCC	18.4449	16.0543	17.1246	18.1433	Y	2.89177	2.3755	2.74989	2.35331	Y	3.49639	3.48719	3.27156	3.17606	Y	0.30181	0.280273	0.285554	0.304462	N
TG	58:9	18:1_20:4_20:4	+NH4	14.11	946.786	C61H100O6	O=C(OCC(OC(=O)CCCCCCC=CCC=CCC=CCC=CCC)COC(=O)CCCCCCCC=CCCCCCCCC)CCCCCCC=CCC=CCC=CCC=CCC	453.892	370.781	373.313	424.999	Y	8.27527	6.94093	7.58184	8.01493	Y	45.4713	37.8536	38.3686	31.3829	Y	1.80036	1.71199	1.74349	1.78048	Y
TG	57:2	17:0_18:1_22:1	+NH4	15.71	946.88	C60H112O6	O=C(OCC(OC(=O)CCCCCCCC=CCCCCCCCC)COC(=O)CCCCCCCCCCCCCCCC)CCCCCCCCCCCC=CCCCCCCCC	27.2624	24.2643	23.7348	24.8062	Y	4.67449	3.93092	4.5637	4.2446	Y	6.07763	5.89034	5.2144	4.81369	Y	0.678899	0.619831	0.728909	0.723693	Y
TG	57:1	16:0_17:0_24:1	+NH4	16.26	948.895	C60H114O6	O=C(OCC(OC(=O)CCCCCCCCCCCCCCCC)COC(=O)CCCCCCCCCCCCCCC)CCCCCCCCCCCC=CCCCCCCCCCC	23.2951	23.0038	22.4598	23.1131	Y	6.61646	5.79064	6.75613	5.78962	Y	5.97172	5.3977	4.77505	4.91621	Y	0.895013	0.765818	0.756889	0.834438	Y
TG	57:0	15:0_17:0_25:0	+NH4	16.88	950.911	C60H116O6	O=C(OCC(OC(=O)CCCCCCCCCCCCCCCC)COC(=O)CCCCCCCCCCCCCCCCCCCCCCCC)CCCCCCCCCCCCCC	3.45696	3.88373	3.09837	4.38738	Y	1.64851	1.56658	1.67024	1.61865	Y	1.61476	1.5586	1.37067	1.26004	Y	0.522235	0.480271	0.504338	0.546945	Y
TG	58:6	18:1_18:1_22:4	+NH4	14.71	952.833	C61H106O6	O=C(OCC(OC(=O)CCCCCCCC=CCCCCCCCC)COC(=O)CCCCCCCCC=CCC=CCC=CCC=CCC)CCCCCCCC=CCCCCCCCC	158.183	149.974	144.724	162.856	Y	1.48623	1.39916	1.40837	1.27426	Y	25.3621	22.5227	22.3201	18.4635	Y	0.684916	0.686954	0.673519	0.72518	Y
TG	58:5	18:0_20:1_20:4	+NH4	14.99	954.848	C61H108O6	O=C(OCC(OC(=O)CCCCCCCCCC=CCCCCCCCC)COC(=O)CCCCCCCCCCCCCCCCC)CCCCCCC=CCC=CCC=CCC=CCC	235.364	206.049	209.108	213.984	Y	1.05845	0.908346	1.03858	0.916991	Y	30.5541	30.8933	28.3915	24.5728	Y	0.952637	0.874451	0.926025	0.870928	Y
TG	58:4	18:1_20:1_20:2	+NH4	15.19	956.864	C61H110O6	O=C(OCC(OC(=O)CCCCCCCCCC=CCCCCCCCC)COC(=O)CCCCCCCCCC=CCC=CCCCCC)CCCCCCCC=CCCCCCCCC	108.539	87.9564	99.2401	99.5271	Y	1.02928	0.798174	1.07598	0.892516	Y	13.1917	13.255	13.5526	10.9723	Y	0.870483	0.840251	0.88144	0.898062	Y
TG	58:3	18:1_20:1_20:1	+NH4	15.55	958.88	C61H112O6	O=C(OCC(OC(=O)CCCCCCCCCC=CCCCCCCCC)COC(=O)CCCCCCCCCC=CCCCCCCCC)CCCCCCCC=CCCCCCCCC	136.672	111.311	111.879	121.563	Y	1.745	1.74287	1.77233	1.6906	Y	18.0546	18.1534	16.9694	16.7073	Y	1.77209	1.77001	1.64862	1.95191	Y
TG	58:2	18:0_18:1_22:1	+NH4	15.98	960.895	C61H114O6	O=C(OCC(OC(=O)CCCCCCCC=CCCCCCCCC)COC(=O)CCCCCCCCCCCCCCCCC)CCCCCCCCCCCC=CCCCCCCCC	150.606	119.579	129.712	129.116	Y	4.61514	3.78891	4.31596	3.87471	Y	19.9169	19.188	18.1801	16.895	Y	2.25029	2.1274	2.06595	2.08557	Y
TG	58:1	17:0_23:0_18:1	+NH4	16.45	962.911	C61H116O6	O=C(OCC(OC(=O)CCCCCCCCCCCCCCCCCCCCCC)COC(=O)CCCCCCCCCCCCCCCC)CCCCCCCC=CCCCCCCCC	72.8246	65.7036	69.4183	68.5724	Y	5.38827	5.17565	5.75845	5.24607	Y	8.77267	7.34742	7.24477	6.6597	Y	1.55375	1.44944	1.49135	1.5313	Y
TG	60:14	20:4_20:5_20:5	+NH4	13.64	964.739	C63H94O6	O=C(OCC(OC(=O)CCCC=CCC=CCC=CCC=CCC=CCC)COC(=O)CCCCCCC=CCC=CCC=CCC=CCC)CCCC=CCC=CCC=CCC=CCC=CCC	27.7423	23.3979	20.9802	21.6139	Y	3.2908	2.8349	2.65171	2.92947	Y	0.0754539	0.078063	0.0859314	0.0756774	N	0.00724152	0.00547641	0.00349176	0.0106724	N
TG	58:0	15:0_17:0_26:0	+NH4	16.97	964.927	C61H118O6	O=C(OCC(OC(=O)CCCCCCCCCCCCCCCC)COC(=O)CCCCCCCCCCCCCCCCCCCCCCCCC)CCCCCCCCCCCCCC	2.52142	2.06063	2.0738	2.19877	Y	0.863345	0.887817	1.01604	0.906667	Y	0.856316	0.746663	0.692935	0.655409	Y	0.347896	0.325047	0.339358	0.346594	N
TG	60:13	20:4_20:4_20:5	+NH4	13.75	966.755	C63H96O6	O=C(OCC(OC(=O)CCCCCCC=CCC=CCC=CCC=CCC)COC(=O)CCCCCCC=CCC=CCC=CCC=CCC)CCCC=CCC=CCC=CCC=CCC=CCC	133.281	111.09	96.5219	97.1648	Y	3.31471	2.97647	3.20915	3.00575	Y	2.30928	1.98135	1.96263	1.66674	Y	0.0850676	0.0834912	0.0784895	0.0883076	N
TG	60:12	18:2_20:4_22:6	+NH4	13.8	968.77	C63H98O6	O=C(OCC(OC(=O)CCCCCCC=CCC=CCC=CCC=CCC)COC(=O)CCCCCCCC=CCC=CCCCCC)CCC=CCC=CCC=CCC=CCC=CCC=CCC	275.164	208.622	231.525	213.081	Y	6.0473	3.44599	3.50464	3.46677	Y	10.2181	10.1039	9.11862	9.1189	Y	0.490491	0.423584	0.456346	0.455358	N
TG	60:11	20:3_20:3_20:5	+NH4	14.01	970.786	C63H100O6	O=C(OCC(OC(=O)CCCCCCCCCC=CCC=CCC=CCC)COC(=O)CCCCCCCCCC=CCC=CCC=CCC)CCCC=CCC=CCC=CCC=CCC=CCC	168.121	146.277	136.932	148.396	Y	4.44606	3.87413	4.14904	3.88631	Y	12.728	11.268	10.6135	9.71589	Y	0.288964	0.297535	0.316218	0.278172	N
TG	60:10	18:0_20:4_22:6	+NH4	14.21	972.802	C63H102O6	O=C(OCC(OC(=O)CCCCCCC=CCC=CCC=CCC=CCC)COC(=O)CCCCCCCCCCCCCCCCC)CCC=CCC=CCC=CCC=CCC=CCC=CCC	83.4103	73.7046	74.2447	75.0663	Y	0.235229	0.181824	0.14384	0.173268	N	8.549	7.80827	7.48197	6.45114	Y	0.126143	0.12458	0.108714	0.128054	N
TG	59:3	23:0_18:1_18:2	+NH4	15.68	972.895	C62H114O6	O=C(OCC(OC(=O)CCCCCCCC=CCCCCCCCC)COC(=O)CCCCCCCCCCCCCCCCCCCCCC)CCCCCCCC=CCC=CCCCCC	7.3858	6.114	6.66635	6.44941	Y	1.28167	1.04696	1.35375	1.21187	Y	1.57572	1.44999	1.38118	1.25531	Y	0.177005	0.183933	0.19919	0.19637	N
TG	60:9	18:0_20:4_22:5	+NH4	14.39	974.817	C63H104O6	O=C(OCC(OC(=O)CCCCCCC=CCC=CCC=CCC=CCC)COC(=O)CCCCCCCCCCCCCCCCC)CCCCCC=CCC=CCC=CCC=CCC=CCC	103.908	88.0043	93.2303	100.801	Y	0.764625	0.632337	0.658566	0.669813	Y	11.9708	10.405	9.78393	9.63626	Y	0.253519	0.241305	0.236048	0.231188	N
TG	59:2	15:0_26:0_18:2	+NH4	16.3	974.911	C62H116O6	O=C(OCC(OC(=O)CCCCCCCCCCCCCCCCCCCCCCCCC)COC(=O)CCCCCCCCCCCCCC)CCCCCCCC=CCC=CCCCCC	9.73994	8.85486	9.05503	9.01429	Y	3.40741	3.2197	3.67504	3.09459	Y	2.24885	2.21158	1.86814	1.9803	Y	0.772523	0.731577	0.721996	0.758559	Y
TG	60:8	18:1_20:3_22:4	+NH4	14.61	976.833	C63H106O6	O=C(OCC(OC(=O)CCCCCCCCCC=CCC=CCC=CCC)COC(=O)CCCCCCCCC=CCC=CCC=CCC=CCC)CCCCCCCC=CCCCCCCCC	79.2925	78.3337	73.5013	83.7594	Y	0.176807	0.252349	0.238965	0.153365	N	9.21204	8.83438	8.90401	7.65678	Y	0.172316	0.162401	0.155433	0.169363	N
TG	59:1	18:0_24:0_17:1	+NH4	16.82	976.927	C62H118O6	O=C(OCC(OC(=O)CCCCCCCCCCCCCCCCCCCCCCC)COC(=O)CCCCCCCCCCCCCCCCC)CCCCCCCC=CCCCCCCC	6.19342	5.3289	4.95784	6.38505	Y	3.49892	3.25016	3.85495	3.35194	Y	1.72659	1.65899	1.50096	1.39781	Y	0.993095	0.928361	0.959381	1.04048	Y
TG	59:0	15:0_18:0_26:0	+NH4	17.08	978.942	C62H120O6	O=C(OCC(OC(=O)CCCCCCCCCCCCCCCCC)COC(=O)CCCCCCCCCCCCCCCCCCCCCCCCC)CCCCCCCCCCCCCC	0.900219	1.11841	0.97232	1.20404	Y	0.743685	0.764196	0.825104	0.681956	Y	0.538962	0.506717	0.522054	0.445282	Y	0.350655	0.310254	0.315056	0.310914	N
TG	60:6	18:1_20:1_22:4	+NH4	15.04	980.864	C63H110O6	O=C(OCC(OC(=O)CCCCCCCCCC=CCCCCCCCC)COC(=O)CCCCCCCCC=CCC=CCC=CCC=CCC)CCCCCCCC=CCCCCCCCC	45.6947	38.693	39.2363	42.1826	Y	0.287817	0.209385	0.280572	0.22401	N	6.14429	6.293	5.56995	4.82919	Y	0.190401	0.165916	0.174001	0.158679	N
TG	60:5	20:0_18:1_22:4	+NH4	15.36	982.88	C63H112O6	O=C(OCC(OC(=O)CCCCCCCC=CCCCCCCCC)COC(=O)CCCCCCCCCCCCCCCCCCC)CCCCCCCCC=CCC=CCC=CCC=CCC	53.9157	41.9863	45.6473	44.7917	Y	0.297124	0.275685	0.360902	0.311627	N	6.16867	4.01349	5.61703	5.07319	Y	0.221983	0.190645	0.203076	0.223958	N
TG	60:4	18:0_22:0_20:4	+NH4	15.65	984.895	C63H114O6	O=C(OCC(OC(=O)CCCCCCCCCCCCCCCCCCCCC)COC(=O)CCCCCCCCCCCCCCCCC)CCCCCCC=CCC=CCC=CCC=CCC	42.5603	34.1389	37.8235	36.3755	Y	0.593143	0.465937	0.598223	0.566412	Y	3.55859	3.41045	4.2859	3.88599	Y	0.331999	0.297416	0.303473	0.32671	N
TG	60:2	18:0_18:1_24:1	+NH4	16.53	988.927	C63H118O6	O=C(OCC(OC(=O)CCCCCCCC=CCCCCCCCC)COC(=O)CCCCCCCCCCCCCCCCC)CCCCCCCCCCCC=CCCCCCCCCCC	34.7709	30.1117	31.7258	32.2101	Y	3.006	2.88879	3.12817	2.92691	Y	6.00824	5.06297	4.96451	4.50593	Y	1.4465	1.30635	1.31624	1.34769	Y
TG	62:15	20:4_20:5_22:6	+NH4	13.71	990.755	C65H96O6	O=C(OCC(OC(=O)CCCC=CCC=CCC=CCC=CCC=CCC)COC(=O)CCCCCCC=CCC=CCC=CCC=CCC)CCC=CCC=CCC=CCC=CCC=CCC=CCC	21.4143	17.9044	15.751	16.2945	Y	0.0149818	0.00695962	0.0075374	0.00746141	N	0.242119	0.205939	0.243556	0.201259	N	0	0.00520247	0.00438795	0	N
TG	60:1	16:0_26:0_18:1	+NH4	17.02	990.942	C63H120O6	O=C(OCC(OC(=O)CCCCCCCCCCCCCCCCCCCCCCCCC)COC(=O)CCCCCCCCCCCCCCC)CCCCCCCC=CCCCCCCCC	10.36	8.68932	9.03233	9.57368	Y	2.12803	2.23403	2.57432	2.16404	Y	2.17461	1.97801	1.77978	1.75934	Y	1.40256	1.38878	1.40776	1.35079	Y
TG	62:14	20:4_20:4_22:6	+NH4	13.78	992.77	C65H98O6	O=C(OCC(OC(=O)CCCCCCC=CCC=CCC=CCC=CCC)COC(=O)CCCCCCC=CCC=CCC=CCC=CCC)CCC=CCC=CCC=CCC=CCC=CCC=CCC	78.5309	64.7161	63.3358	61.3622	Y	0.0843233	0.0693162	0.0648987	0.0501952	N	2.56797	2.25757	2.25664	1.91418	Y	0.0411984	0.0410197	0.0414134	0.0454091	N
TG	60:0	16:0_18:0_26:0	+NH4	17.16	992.958	C63H122O6	O=C(OCC(OC(=O)CCCCCCCCCCCCCCCCC)COC(=O)CCCCCCCCCCCCCCCCCCCCCCCCC)CCCCCCCCCCCCCCC	0.679068	0.903917	0.784165	0.780035	Y	0.321892	0.351135	0.385641	0.339019	N	0.344766	0.365241	0.328521	0.307208	N	0.128985	0.114209	0.113367	0.113161	N
TG	62:13	18:2_22:5_22:6	+NH4	13.91	994.786	C65H100O6	O=C(OCC(OC(=O)CCCCCC=CCC=CCC=CCC=CCC=CCC)COC(=O)CCCCCCCC=CCC=CCCCCC)CCC=CCC=CCC=CCC=CCC=CCC=CCC	49.447	39.6001	43.713	41.0708	Y	0.0942317	0.0801817	0.0945029	0.0901125	N	1.52692	1.48808	1.4293	1.25105	Y	0.0270357	0.0263667	0.023536	0.0303213	N
TG	62:12	18:2_22:4_22:6	+NH4	14.09	996.802	C65H102O6	O=C(OCC(OC(=O)CCCCCCCCC=CCC=CCC=CCC=CCC)COC(=O)CCCCCCCC=CCC=CCCCCC)CCC=CCC=CCC=CCC=CCC=CCC=CCC	47.0791	39.2855	39.4838	40.0229	Y	0.0723621	0.0747608	0.0817046	0.084754	N	2.95192	2.63828	2.49873	2.15071	Y	0.0292453	0.0322513	0.014286	0.0330393	N
TG	62:11	18:1_22:4_22:6	+NH4	14.25	998.817	C65H104O6	O=C(OCC(OC(=O)CCCCCCCCC=CCC=CCC=CCC=CCC)COC(=O)CCCCCCCC=CCCCCCCCC)CCC=CCC=CCC=CCC=CCC=CCC=CCC	16.7196	14.5566	13.7926	14.7374	Y	0.0781749	0.0533402	0.0801921	0.0475599	N	1.61231	1.46484	1.47447	1.39065	Y	0.0256303	0.0256588	0.0247785	0.0303967	N
TG	62:10	18:1_22:4_22:5	+NH4	14.45	1000.83	C65H106O6	O=C(OCC(OC(=O)CCCCCCCCC=CCC=CCC=CCC=CCC)COC(=O)CCCCCCCC=CCCCCCCCC)CCCCCC=CCC=CCC=CCC=CCC=CCC	14.4153	12.1048	12.9686	14.2249	Y	0.036893	0.0332966	0.0215431	0.0251981	N	1.52051	1.41327	1.36579	1.29657	Y	0.026977	0.0329368	0.0297622	0.0185227	N
TG	62:9	18:0_22:4_22:5	+NH4	14.75	1002.85	C65H108O6	O=C(OCC(OC(=O)CCCCCCCCC=CCC=CCC=CCC=CCC)COC(=O)CCCCCCCCCCCCCCCCC)CCCCCC=CCC=CCC=CCC=CCC=CCC	14.2189	14.3854	13.2496	15.5041	Y	0	0	0	0	N	1.81328	1.79593	1.85278	1.51973	Y	0.0281076	0.0256781	0.0236906	0.0263498	N
TG	61:2	25:0_18:1_18:1	+NH4	16.84	1002.94	C64H120O6	O=C(OCC(OC(=O)CCCCCCCC=CCCCCCCCC)COC(=O)CCCCCCCCCCCCCCCCCCCCCCCC)CCCCCCCC=CCCCCCCCC	4.46347	3.89759	3.90222	4.35856	Y	1.63267	1.64671	1.81142	1.63264	Y	1.02553	0.943144	0.896424	0.789327	Y	0.467768	0.409811	0.438326	0.47722	N
TG	61:1	17:0_26:0_18:1	+NH4	17.19	1004.96	C64H122O6	O=C(OCC(OC(=O)CCCCCCCCCCCCCCCCCCCCCCCCC)COC(=O)CCCCCCCCCCCCCCCC)CCCCCCCC=CCCCCCCCC	3.39273	3.14662	3.08276	3.69973	Y	1.23	1.25085	1.43593	1.17801	Y	1.08674	0.968112	1.05025	0.91542	Y	0.473823	0.451841	0.440682	0.438337	N
TG	62:6	18:1_24:1_20:4	+NH4	15.41	1008.9	C65H114O6	O=C(OCC(OC(=O)CCCCCCCCCCCC=CCCCCCCCCCC)COC(=O)CCCCCCCC=CCCCCCCCC)CCCCCCC=CCC=CCC=CCC=CCC	16.499	14.3412	14.5536	14.2353	Y	0.164508	0.177339	0.194068	0.186715	N	2.68251	2.64681	2.38406	2.24591	Y	0.0630086	0.0701016	0.0600057	0.0679552	N
TG	62:5	22:0_18:1_22:4	+NH4	15.72	1010.91	C65H116O6	O=C(OCC(OC(=O)CCCCCCCC=CCCCCCCCC)COC(=O)CCCCCCCCCCCCCCCCCCCCC)CCCCCCCCC=CCC=CCC=CCC=CCC	19.8908	16.7244	16.9377	17.8271	Y	0.396747	0.320213	0.368902	0.3203	N	2.22632	1.99795	1.86917	1.81172	Y	0.102772	0.105396	0.100742	0.0937715	N
TG	62:4	18:0_22:0_22:4	+NH4	16.1	1012.93	C65H118O6	O=C(OCC(OC(=O)CCCCCCCCCCCCCCCCCCCCC)COC(=O)CCCCCCCCCCCCCCCCC)CCCCCCCCC=CCC=CCC=CCC=CCC	10.0089	8.30619	8.5485	9.16888	Y	0.614488	0.611672	0.641428	0.576732	Y	1.82379	1.59285	1.49558	1.40512	Y	0.258127	0.243016	0.232428	0.243704	N
TG	62:3	26:0_18:1_18:2	+NH4	16.56	1014.94	C65H120O6	O=C(OCC(OC(=O)CCCCCCCC=CCCCCCCCC)COC(=O)CCCCCCCCCCCCCCCCCCCCCCCCC)CCCCCCCC=CCC=CCCCCC	10.7676	9.52367	9.76225	10.0882	Y	1.16287	1.03876	1.13486	1.05612	Y	2.4837	2.05824	1.50515	1.78589	Y	0.596988	0.541222	0.560128	0.573212	Y
TG	62:2	22:0_18:1_22:1	+NH4	17.04	1016.96	C65H122O6	O=C(OCC(OC(=O)CCCCCCCC=CCCCCCCCC)COC(=O)CCCCCCCCCCCCCCCCCCCCC)CCCCCCCCCCCC=CCCCCCCCC	11.3455	8.97195	10.0218	10.0208	Y	1.3231	1.35652	1.49605	1.26064	Y	2.31968	2.10468	1.94798	1.88004	Y	1.18998	1.1311	1.24024	1.14633	Y
TG	62:1	18:0_26:0_18:1	+NH4	17.29	1018.97	C65H124O6	O=C(OCC(OC(=O)CCCCCCCCCCCCCCCCCCCCCCCCC)COC(=O)CCCCCCCCCCCCCCCCC)CCCCCCCC=CCCCCCCCC	4.50286	4.10799	3.85658	4.06679	Y	0.833745	0.810701	0.914059	0.785172	Y	1.12475	1.12333	1.00619	0.909658	Y	0.860119	0.79862	0.831434	0.819096	Y
TG	63:3	29:0_16:1_18:2	+NH4	16.85	1028.96	C66H122O6	O=C(OCC(OC(=O)CCCCCCCC=CCCCCCC)COC(=O)CCCCCCCCCCCCCCCCCCCCCCCCCCCC)CCCCCCCC=CCC=CCCCCC	3.87678	3.24365	3.43419	3.57384	Y	0.527928	0.521856	0.573142	0.505838	Y	0.549244	0.513941	0.497988	0.434548	N	0.0658244	0.0622494	0.0630713	0.0666388	N
TG	63:2	16:0_29:0_18:2	+NH4	17.1	1030.97	C66H124O6	O=C(OCC(OC(=O)CCCCCCCCCCCCCCCCCCCCCCCCCCCC)COC(=O)CCCCCCCCCCCCCCC)CCCCCCCC=CCC=CCCCCC	13.6341	10.8012	11.3036	12.4235	Y	0.722888	0.671401	0.765308	0.645491	Y	2.03115	1.69203	1.92516	1.68506	Y	0.152603	0.142116	0.156769	0.142582	N
TG	63:1	16:0_29:0_18:1	+NH4	17.4	1032.99	C66H126O6	O=C(OCC(OC(=O)CCCCCCCCCCCCCCCCCCCCCCCCCCCC)COC(=O)CCCCCCCCCCCCCCC)CCCCCCCC=CCCCCCCCC	7.44431	6.3271	6.67602	8.19691	Y	0.480422	0.510092	0.554906	0.522459	Y	1.8577	1.76198	1.70594	1.43203	Y	0.113895	0.099406	0.106272	0.110028	N
TG	64:3	26:0_18:1_20:2	+NH4	16.99	1042.97	C67H124O6	O=C(OCC(OC(=O)CCCCCCCC=CCCCCCCCC)COC(=O)CCCCCCCCCCCCCCCCCCCCCCCCC)CCCCCCCCCC=CCC=CCCCCC	3.53717	3.06411	2.07178	3.15426	Y	0.380471	0.352574	0.364203	0.307411	N	0.978446	0.651126	0.56793	0.772154	Y	0.279596	0.254648	0.284354	0.264755	N
TG	64:2	22:0_18:1_24:1	+NH4	17.34	1044.99	C67H126O6	O=C(OCC(OC(=O)CCCCCCCC=CCCCCCCCC)COC(=O)CCCCCCCCCCCCCCCCCCCCC)CCCCCCCCCCCC=CCCCCCCCCCC	3.40247	2.7228	2.72772	2.99347	Y	0.446919	0.385002	0.434585	0.412835	N	0.785155	0.811405	0.750516	0.636126	Y	0.323566	0.314309	0.331485	0.313911	N
TG	64:1	18:0_28:0_18:1	+NH4	17.42	1047	C67H128O6	O=C(OCC(OC(=O)CCCCCCCCCCCCCCCCCCCCCCCCCCC)COC(=O)CCCCCCCCCCCCCCCCC)CCCCCCCC=CCCCCCCCC	1.11523	1.13647	1.09625	1.15953	Y	0.420855	0.384148	0.459588	0.295433	N	0.350728	0.331704	0.325799	0.282837	N	0.176517	0.163334	0.164638	0.168498	N
TG	65:4	29:0_18:2_18:2	+NH4	16.79	1054.97	C68H124O6	O=C(OCC(OC(=O)CCCCCCCC=CCC=CCCCCC)COC(=O)CCCCCCCCCCCCCCCCCCCCCCCCCCCC)CCCCCCCC=CCC=CCCCCC	5.8319	4.72277	5.42801	5.18141	Y	0.2359	0.218229	0.254127	0.213047	N	0.473685	0.412707	0.420573	0.389224	N	0.0150037	0.0125315	0.0143845	0.0142195	N
TG	65:3	29:0_18:1_18:2	+NH4	17.13	1056.99	C68H126O6	O=C(OCC(OC(=O)CCCCCCCC=CCCCCCCCC)COC(=O)CCCCCCCCCCCCCCCCCCCCCCCCCCCC)CCCCCCCC=CCC=CCCCCC	9.63967	8.03646	8.26277	8.36194	Y	0.237429	0.202243	0.231595	0.202453	N	0.980919	0.847669	0.933603	0.801093	Y	0.0267739	0.0196569	0.0215597	0.0225263	N
TG	65:2	18:0_29:0_18:2	+NH4	17.37	1059	C68H128O6	O=C(OCC(OC(=O)CCCCCCCCCCCCCCCCCCCCCCCCCCCC)COC(=O)CCCCCCCCCCCCCCCCC)CCCCCCCC=CCC=CCCCCC	8.0642	6.90747	6.74762	8.3506	Y	0.345944	0.298815	0.316615	0.315753	N	1.29276	1.20563	1.22085	1.02162	Y	0.0412578	0.0373809	0.0391139	0.0393743	N
TG	65:1	15:0_16:0_34:1	+NH4	17.41	1061.02	C68H130O6	O=C(OCC(OC(=O)CCCCCCCCCCCCCCC)COC(=O)CCCCCCCCCCCCCCCCCCCCCC=CCCCCCCCCCC)CCCCCCCCCCCCCC	2.99834	3.02462	2.45031	2.91573	Y	0.236146	0.24063	0.25825	0.23578	N	0.608786	0.676523	0.612459	0.566846	Y	0.0317439	0.0277074	0.0275734	0.0305396	N
TG	66:2	28:0_18:1_20:1	+NH4	17.35	1073.02	C69H130O6	O=C(OCC(OC(=O)CCCCCCCC=CCCCCCCCC)COC(=O)CCCCCCCCCCCCCCCCCCCCCCCCCCC)CCCCCCCCCC=CCCCCCCCC	0.529117	0.524075	0.508197	0.554646	Y	0.273041	0.237055	0.293453	0.246552	N	0.168082	0.166007	0.155232	0.137065	N	0.0555478	0.052581	0.0503207	0.0565782	N
TG	67:6	29:0_18:2_20:4	+NH4	16.34	1078.97	C70H124O6	O=C(OCC(OC(=O)CCCCCCCC=CCC=CCCCCC)COC(=O)CCCCCCCCCCCCCCCCCCCCCCCCCCCC)CCCCCCC=CCC=CCC=CCC=CCC	5.29692	4.39631	4.64475	5.03581	Y	0.0915643	0.0819211	0.0851983	0.0712871	N	0.351409	0.347102	0.319468	0.261937	N	0.00484818	0.00224018	0.00357128	0.00256479	N
TG	67:5	29:0_18:1_20:4	+NH4	16.87	1080.99	C70H126O6	O=C(OCC(OC(=O)CCCCCCCC=CCCCCCCCC)COC(=O)CCCCCCCCCCCCCCCCCCCCCCCCCCCC)CCCCCCC=CCC=CCC=CCC=CCC	4.59534	4.12352	4.09355	4.66011	Y	0.0972998	0.0863718	0.0928312	0.074018	N	0.412965	0.376239	0.419618	0.331776	N	0.00496241	0.00312783	0.00215893	0.00329091	N
TG	67:4	18:0_29:0_20:4	+NH4	17.28	1083	C70H128O6	O=C(OCC(OC(=O)CCCCCCCCCCCCCCCCCCCCCCCCCCCC)COC(=O)CCCCCCCCCCCCCCCCC)CCCCCCC=CCC=CCC=CCC=CCC	3.14797	2.47698	2.73986	3.15162	Y	0.0882101	0.0764166	0.0817918	0.0796185	N	0.270288	0.253118	0.266331	0.210024	N	0.00397227	0.00239216	0.00256538	0.00318301	N
TG	67:3	31:0_18:1_18:2	+NH4	17.28	1085.02	C70H130O6	O=C(OCC(OC(=O)CCCCCCCC=CCCCCCCCC)COC(=O)CCCCCCCCCCCCCCCCCCCCCCCCCCCCCC)CCCCCCCC=CCC=CCCCCC	2.25671	2.11163	1.98712	2.13466	Y	0.132494	0.114011	0.129269	0.116175	N	0.257725	0.235093	0.237118	0.19654	N	0.00747406	0.00598929	0.0047112	0.00681478	N
TG	67:2	31:0_18:1_18:1	+NH4	17.31	1087.04	C70H132O6	O=C(OCC(OC(=O)CCCCCCCC=CCCCCCCCC)COC(=O)CCCCCCCCCCCCCCCCCCCCCCCCCCCCCC)CCCCCCCC=CCCCCCCCC	1.29801	1.09839	0.966124	1.1108	Y	0.194614	0.208211	0.22626	0.201368	N	0.194845	0.203316	0.188114	0.165488	N	0.0170167	0.0126992	0.0143834	0.0145279	N
TG	48:2;2O	15:0_15:0_18:2;2O	+NH4	13.56	852.729	C51H94O8	O=C(OCC(OC(=O)CCCCCCCCCCCCCC)COC(=O)CCCCCC(O)C(O)C=CCC=CCCCCC)CCCCCCCCCCCCCC	0.00391202	0.00896947	0.0934721	0.01001	N	0.0649178	0.0305081	0.0286121	0.0358002	N	1.44411	1.37653	1.41736	1.21768	Y	0.238046	0.231895	0.229186	0.249397	N
TG	50:0;1O	16:0_16:0_18:0;1O	+NH4	14.01	868.796	C53H102O7	O=C(OCC(OC(=O)CCCCCCCCCCCCCCC)COC(=O)CCCCCCCC(O)CCCCCCCCC)CCCCCCCCCCCCCCC	8.78406	6.32397	6.26716	5.16518	Y	0.10685	0.0980757	0.0920695	0.0973774	N	4.09955	3.49169	3.55989	3.1435	Y	0.810547	0.81497	0.818479	0.900898	Y
TG	50:3;2O	16:0_16:1_18:2;2O	+NH4	13.55	878.744	C53H96O8	O=C(OCC(OC(=O)CCCCCCCC=CCCCCCC)COC(=O)CCCCCC(O)C(O)C=CCC=CCCCCC)CCCCCCCCCCCCCCC	0.26238	0.0786117	0.219484	0.178248	N	0.0311918	0.0151996	0.0131485	0.0220992	N	4.97799	4.47911	3.98366	4.596	Y	0.674246	0.774496	0.690625	0.708869	Y
TG	50:2;2O	16:0_16:0_18:2;2O	+NH4	13.65	880.76	C53H98O8	O=C(OCC(OC(=O)CCCCCCCCCCCCCCC)COC(=O)CCCCCC(O)C(O)C=CCC=CCCCCC)CCCCCCCCCCCCCCC	0.401169	0.205991	0.325791	0.322666	N	0.0835745	0.0521139	0.0456913	0.0704991	N	6.81809	6.70424	6.06573	5.8909	Y	1.38038	1.36	1.43726	1.49854	Y
TG	51:4;2O	15:0_18:1_18:3;2O	+NH4	13.51	890.744	C54H96O8	O=C(OCC(OC(=O)CCCCCCCC=CCCCCCCCC)COC(=O)CCCCCC(O)C(O)C=CCC=CCC=CCC)CCCCCCCCCCCCCC	0.349616	0.131305	0.521058	0.318583	N	0.0296957	0.0214892	0.0237203	0.0267862	N	3.48988	3.51419	3.11638	3.22034	Y	0.589458	0.599822	0.545319	0.634204	Y
TG	51:3;2O	15:0_18:1_18:2;2O	+NH4	13.61	892.76	C54H98O8	O=C(OCC(OC(=O)CCCCCCCC=CCCCCCCCC)COC(=O)CCCCCC(O)C(O)C=CCC=CCCCCC)CCCCCCCCCCCCCC	0.205836	0.0736048	0.217565	0.155375	N	0.0643707	0.0590445	0.0532563	0.0515231	N	3.93781	3.57436	3.21289	3.27917	Y	0.677614	0.740624	0.744552	0.759388	Y
TG	51:2;2O	15:0_18:0_18:2;2O	+NH4	13.7	894.776	C54H100O8	O=C(OCC(OC(=O)CCCCCCCCCCCCCCCCC)COC(=O)CCCCCC(O)C(O)C=CCC=CCCCCC)CCCCCCCCCCCCCC	0.14163	0	0.0492721	0.0410416	N	0.0933917	0.0742622	0.0600205	0.0795982	N	2.18848	1.94204	1.82563	1.75185	Y	0.699713	0.705402	0.654194	0.697936	Y
TG	52:1;1O	16:0_18:0_18:1;1O	+NH4	14.01	894.812	C55H104O7	O=C(OCC(OC(=O)CCCCCCCCCCCCCCCCC)COC(=O)CCCCCCC(O)C=CCCCCCCCC)CCCCCCCCCCCCCCC	40.2443	27.5452	27.3149	26.3161	Y	0.162658	0.136899	0.15037	0.140034	N	19.468	18.3057	17.6949	16.4022	Y	5.09236	4.82602	4.62374	4.92432	Y
TG	52:0;1O	16:0_18:0_18:0;1O	+NH4	14.31	896.828	C55H106O7	O=C(OCC(OC(=O)CCCCCCCCCCCCCCCCC)COC(=O)CCCCCCCC(O)CCCCCCCCC)CCCCCCCCCCCCCCC	5.86954	3.7249	4.35582	3.89082	Y	0.0486385	0.0481303	0.0412588	0.051975	N	1.34082	1.27858	1.23877	1.22221	Y	0.504766	0.483878	0.421188	0.492577	N
TG	52:5;2O	16:0_18:2_18:3;2O	+NH4	13.42	902.744	C55H96O8	O=C(OCC(OC(=O)CCCCCCCC=CCC=CCCCCC)COC(=O)CCCCCC(O)C(O)C=CCC=CCC=CCC)CCCCCCCCCCCCCCC	0.389639	0.368066	0.631025	0.396453	N	0.0134507	0.0162441	0.0129439	0.0163101	N	3.99111	3.51585	3.12973	3.59623	Y	0.546284	0.550455	0.54639	0.564622	Y
TG	52:4;2O	16:0_18:1_18:3;2O	+NH4	13.59	904.76	C55H98O8	O=C(OCC(OC(=O)CCCCCCCC=CCCCCCCCC)COC(=O)CCCCCC(O)C(O)C=CCC=CCC=CCC)CCCCCCCCCCCCCCC	0.803489	0.44819	1.21171	0.824774	Y	0.0486023	0.00837595	0.00989139	0.0337384	N	17.0224	14.7538	13.2627	12.9055	Y	3.62052	3.51389	3.29446	3.46669	Y
TG	52:3;2O	16:0_18:1_18:2;2O	+NH4	13.67	906.776	C55H100O8	O=C(OCC(OC(=O)CCCCCCCC=CCCCCCCCC)COC(=O)CCCCCC(O)C(O)C=CCC=CCCCCC)CCCCCCCCCCCCCCC	0.949759	0.66153	1.03383	0.702558	Y	0.0675649	0.0518471	0.0640965	0.0627338	N	17.6576	16.2644	14.6711	14.5976	Y	3.7409	3.57056	3.50714	3.82822	Y
TG	52:2;2O	16:0_18:0_18:2;2O	+NH4	13.78	908.791	C55H102O8	O=C(OCC(OC(=O)CCCCCCCCCCCCCCCCC)COC(=O)CCCCCC(O)C(O)C=CCC=CCCCCC)CCCCCCCCCCCCCCC	0.48694	0.338484	0.340662	0.324634	N	0.0964979	0.0526275	0.0443635	0.0673018	N	6.43233	5.26717	5.39404	5.12697	Y	1.66485	1.48641	1.55715	1.73372	Y
TG	54:5;1O	18:1_18:3_18:1;1O	+NH4	13.75	914.781	C57H100O7	O=C(OCC(OC(=O)CCCCCCCC=CCC=CCC=CCC)COC(=O)CCCCCCC(O)C=CCCCCCCCC)CCCCCCCC=CCCCCCCCC	93.2683	67.6477	68.7458	65.4201	Y	0.148821	0.106294	0.0943428	0.137608	N	7.78375	6.94505	6.94731	6.66346	Y	0.865842	0.859018	0.777632	0.852644	Y
TG	54:3;1O	18:0_18:1_18:2;1O	+NH4	13.9	918.812	C57H104O7	O=C(OCC(OC(=O)CCCCCCCC=CCCCCCCCC)COC(=O)CCCCCCC(O)C=CCC=CCCCCC)CCCCCCCCCCCCCCCCC	120.753	88.2845	98.7203	86.8666	Y	1.18745	0.989369	0.97978	1.00052	Y	10.9662	10.4497	9.62964	9.68626	Y	3.40243	3.36542	3.03778	3.54525	Y
TG	54:2;1O	18:0_18:1_18:1;1O	+NH4	14.11	920.828	C57H106O7	O=C(OCC(OC(=O)CCCCCCCC=CCCCCCCCC)COC(=O)CCCCCCC(O)C=CCCCCCCCC)CCCCCCCCCCCCCCCCC	38.1869	24.1958	25.758	22.7547	Y	0.774027	0.327635	0.373597	0.413768	N	14.5651	12.9085	12.2513	11.2942	Y	4.04089	3.7289	3.6322	3.87577	Y
TG	54:1;1O	18:0_18:1_18:0;1O	+NH4	14.25	922.843	C57H108O7	O=C(OCC(OC(=O)CCCCCCCC=CCCCCCCCC)COC(=O)CCCCCCCC(O)CCCCCCCCC)CCCCCCCCCCCCCCCCC	24.6838	15.3994	21.6428	16.1605	Y	0.114795	0.100688	0.0691162	0.103249	N	5.43664	5.43176	5.3888	5.41608	Y	2.45786	2.20466	2.27949	2.37361	Y
TG	54:5;2O	18:1_18:1_18:3;2O	+NH4	13.61	930.776	C57H100O8	O=C(OCC(OC(=O)CCCCCCCC=CCCCCCCCC)COC(=O)CCCCCC(O)C(O)C=CCC=CCC=CCC)CCCCCCCC=CCCCCCCCC	1.37846	0.371239	1.74781	0.895587	Y	0.0493179	0.0305825	0.0234155	0.0235251	N	9.09713	8.63908	8.05614	7.74211	Y	1.71079	1.68723	1.60924	1.68809	Y
TG	54:4;2O	18:1_18:1_18:2;2O	+NH4	13.68	932.791	C57H102O8	O=C(OCC(OC(=O)CCCCCCCC=CCCCCCCCC)COC(=O)CCCCCC(O)C(O)C=CCC=CCCCCC)CCCCCCCC=CCCCCCCCC	1.00692	0.385691	0.705356	0.812279	Y	0.0713552	0.044711	0.0556366	0.044205	N	11.1214	10.4626	8.97826	8.78443	Y	2.43305	2.51557	2.29942	2.57316	Y
TG	54:2;2O	18:1_18:1_18:0;2O	+NH4	13.87	936.823	C57H106O8	O=C(OCC(OC(=O)CCCCCCCC=CCCCCCCCC)COC(=O)CCCCCCCC(O)C(O)CCCCCCCC)CCCCCCCC=CCCCCCCCC	9.14564	4.965	6.33333	5.5945	Y	0	0	0	0	N	0.496601	0.400843	0.371127	0.460223	N	0.20568	0.223866	0.193556	0.199417	N
TG	56:7;1O	18:2_20:4_18:1;1O	+NH4	13.72	938.781	C59H100O7	O=C(OCC(OC(=O)CCCCCCC=CCC=CCC=CCC=CCC)COC(=O)CCCCCCC(O)C=CCCCCCCCC)CCCCCCCC=CCC=CCCCCC	39.8355	29.5732	32.9819	28.3336	Y	0.0565961	0.0564752	0.0520561	0.0599348	N	3.16251	2.85605	2.91655	2.38963	Y	0.196701	0.204046	0.191435	0.2197	N
TG	56:6;1O	18:1_20:4_18:1;1O	+NH4	13.79	940.796	C59H102O7	O=C(OCC(OC(=O)CCCCCCC=CCC=CCC=CCC=CCC)COC(=O)CCCCCCC(O)C=CCCCCCCCC)CCCCCCCC=CCCCCCCCC	79.0514	59.0257	57.9304	56.0736	Y	0.112875	0.0781193	0.073813	0.110393	N	4.02386	3.66147	3.76548	3.29018	Y	0.26132	0.270153	0.231841	0.267039	N
TG	56:5;1O	18:1_18:1_20:3;1O	+NH4	13.83	942.812	C59H104O7	O=C(OCC(OC(=O)CCCCCCCC=CCCCCCCCC)COC(=O)CCCCCCCCC(O)C=CCC=CCC=CCC)CCCCCCCC=CCCCCCCCC	34.0362	21.5596	25.9035	20.7715	Y	0.00996827	0.00618448	0.00777596	0.00182242	N	4.78032	4.23411	4.14469	3.92163	Y	0.243622	0.272904	0.252505	0.274594	N
TG	56:4;1O	18:0_18:1_20:3;1O	+NH4	14.06	944.828	C59H106O7	O=C(OCC(OC(=O)CCCCCCCC=CCCCCCCCC)COC(=O)CCCCCCCCC(O)C=CCC=CCC=CCC)CCCCCCCCCCCCCCCCC	26.2181	18.12	17.593	17.8832	Y	0.0725851	0.0404423	0.0499468	0.0643445	N	3.30574	3.01952	3.0711	2.63962	Y	0.484543	0.456978	0.41144	0.466324	N
TG	58:9;1O	20:4_20:4_18:1;1O	+NH4	13.71	962.781	C61H100O7	O=C(OCC(OC(=O)CCCCCCC=CCC=CCC=CCC=CCC)COC(=O)CCCCCCC(O)C=CCCCCCCCC)CCCCCCC=CCC=CCC=CCC=CCC	20.2565	15.4298	16.8904	15.6954	Y	0.0581977	0.0354911	0.0374886	0.0392205	N	0.99667	1.04006	0.985272	0.827225	Y	0.0495964	0.0522174	0.0427292	0.0534105	N
TG	54:2;4O	18:1_18:1_18:0;4O	+NH4	13.55	968.812	C57H106O10	O=C(OCC(OC(=O)CCCCCCCC=CCCCCCCCC)COC(=O)CCCC(O)CCC(O)CCCC(O)CCCCCCO)CCCCCCCC=CCCCCCCCC	0.158215	0.141782	0.13119	0.125172	N	0.0164039	0.0135643	0.020453	0	N	1.21457	1.2225	1.59332	1.00467	Y	0.153639	0.151413	0.15762	0.144877	N
PA	32:0	16:0_16:0	-H	8.66	647.466	C35H69O8P	O=C(OCC(OC(=O)CCCCCCCCCCCCCCC)COP(=O)(O)O)CCCCCCCCCCCCCCC	3.02353	2.1758	2.48515	2.64932	Y	0.0562361	0.0576744	0.0602589	0.049933	N	1.53625	1.49454	1.52267	1.41775	Y	0.294996	0.365294	0.295455	0.313133	N
PA	33:1	15:0_18:1	-H	8.65	659.466	C36H69O8P	O=C(OCC(OC(=O)CCCCCCCC=CCCCCCCCC)COP(=O)(O)O)CCCCCCCCCCCCCC	0.823551	0.847399	0.834393	0.90048	Y	0.142394	0.144032	0.150786	0.120144	N	0.393386	0.398872	0.403637	0.401518	N	0.0613034	0.0697358	0.055631	0.0748356	N
PA	34:2	16:0_18:2	-H	8.49	671.466	C37H69O8P	O=C(OCC(OC(=O)CCCCCCCC=CCC=CCCCCC)COP(=O)(O)O)CCCCCCCCCCCCCCC	1.26912	1.28486	1.24385	1.37037	Y	0.0387313	0.0461173	0.0482625	0.0573835	N	0.327236	0.322907	0.312902	0.340182	N	0.193159	0.189921	0.200825	0.217149	N
PA	34:1	16:0_18:1	-H	8.75	673.481	C37H71O8P	O=C(OCC(OC(=O)CCCCCCCC=CCCCCCCCC)COP(=O)(O)O)CCCCCCCCCCCCCCC	5.80326	4.89941	4.17007	4.14845	Y	0.0678224	0.0564919	0.0702249	0.0768139	N	1.54495	1.3869	1.44291	1.35887	Y	0.542177	0.598474	0.539636	0.507126	Y
PA	38:2	18:0_20:2	-H	10.7	727.528	C41H77O8P	O=C(OCC(OC(=O)CCCCCCCCCC=CCC=CCCCCC)COP(=O)(O)O)CCCCCCCCCCCCCCCCC	0.580092	0.475151	0.403816	0.43804	N	0.139133	0.121624	0.115805	0.122063	N	0.245922	0.218726	0.250821	0.236073	N	0.529627	0.578996	0.593335	0.578584	Y
PC	21:4	NA	+H	5.31	572.335	C29H50NO8P	O=C(OCC(OC(=O)CC=CCC=CCC=CCC=CCC)COP(=O)([O-])OCC[N+](C)(C)C)CCCCC	0.248549	0.240867	0.207662	0.292735	N	0.186287	0.13913	0.139646	0.261711	N	0.388155	0.544315	0.450148	1.03379	N	0.644671	0.745936	0.626157	0.560339	Y
PC	32:3	14:0_18:3	+H	8.31	728.523	C40H74NO8P	O=C(OCC(OC(=O)CCCCCCCC=CCC=CCC=CCC)COP(=O)([O-])OCC[N+](C)(C)C)CCCCCCCCCCCCC	10.086	8.28825	9.5483	8.00543	Y	0.30763	0.309656	0.40997	0.374323	N	0.51975	0.583717	0.571781	0.513775	Y	0.259132	0.261291	0.25709	0.260059	N
PC	34:3	16:0_18:3	+H	8.93	756.554	C42H78NO8P	O=C(OCC(OC(=O)CCCCCCCC=CCC=CCC=CCC)COP(=O)([O-])OCC[N+](C)(C)C)CCCCCCCCCCCCCCC	207.185	210.012	205.79	195.575	Y	2.35809	2.11502	2.36945	2.24121	Y	18.0957	18.6124	18.0888	17.4181	Y	5.45381	6.16313	5.56434	5.94537	Y
PC	35:5	15:0_20:5	+H	8.69	766.538	C43H76NO8P	O=C(OCC(OC(=O)CCCC=CCC=CCC=CCC=CCC=CCC)COP(=O)([O-])OCC[N+](C)(C)C)CCCCCCCCCCCCCC	13.4492	13.254	13.5703	10.8413	Y	0.656582	0.610344	0.629547	0.618086	Y	1.00208	1.14017	1.22983	0.987209	Y	0.68891	0.657112	0.672103	0.733755	Y
PC	35:4	15:0_20:4	+H	8.98	768.554	C43H78NO8P	O=C(OCC(OC(=O)CCCCCCC=CCC=CCC=CCC=CCC)COP(=O)([O-])OCC[N+](C)(C)C)CCCCCCCCCCCCCC	176.972	175.678	181.442	164.057	Y	1.28242	1.11077	1.19665	1.22829	Y	28.2722	29.9558	31.1523	28.5244	Y	12.0528	12.2857	12.8449	13.4382	Y
PC	36:3	18:1_18:2	+H	9.33	784.585	C44H82NO8P	O=C(OCC(OC(=O)CCCCCCCC=CCC=CCCCCC)COP(=O)([O-])OCC[N+](C)(C)C)CCCCCCCC=CCCCCCCCC	180.66	171.785	179.73	169.269	Y	3.15688	3.17267	3.16784	3.43414	Y	57.7652	57.0115	64.602	57.3167	Y	57.3884	59.2684	60.9696	57.6873	Y
PC	37:4	17:0_20:4	+H	9.44	796.585	C45H82NO8P	O=C(OCC(OC(=O)CCCCCCC=CCC=CCC=CCC=CCC)COP(=O)([O-])OCC[N+](C)(C)C)CCCCCCCCCCCCCCCC	47.1608	46.8098	47.1453	45.2325	Y	2.76071	2.84758	3.00881	2.77456	Y	14.4796	14.5122	16.5513	14.0762	Y	14.5127	15.0395	14.9604	14.4167	Y
PC	38:2	20:0_18:2	+H	11.11	814.632	C46H88NO8P	O=C(OCC(OC(=O)CCCCCCCC=CCC=CCCCCC)COP(=O)([O-])OCC[N+](C)(C)C)CCCCCCCCCCCCCCCCCCC	88.8177	86.23	82.6797	82.8509	Y	3.4337	3.36692	3.53623	3.82528	Y	31.7364	30.821	31.0559	28.9706	Y	24.4618	24.7997	25.6138	24.0956	Y
PC	40:9	20:4_20:5	+H	8.52	828.554	C48H78NO8P	O=C(OCC(OC(=O)CCCC=CCC=CCC=CCC=CCC=CCC)COP(=O)([O-])OCC[N+](C)(C)C)CCCCCCC=CCC=CCC=CCC=CCC	34.575	29.1629	34.6662	28.5756	Y	1.46821	1.70082	1.90747	1.66411	Y	1.22564	1.44695	1.52351	1.17092	Y	0.410476	0.429457	0.380784	0.450636	N
PC	40:8	20:4_20:4	+H	8.9	830.569	C48H80NO8P	O=C(OCC(OC(=O)CCCCCCC=CCC=CCC=CCC=CCC)COP(=O)([O-])OCC[N+](C)(C)C)CCCCCCC=CCC=CCC=CCC=CCC	124.888	113.544	116.372	105.629	Y	2.6842	2.71614	2.86639	2.77532	Y	7.28131	7.63639	7.79551	6.99811	Y	7.91297	7.86755	7.99265	7.92683	Y
PC	40:7	18:1_22:6	+H	9.09	832.585	C48H82NO8P	O=C(OCC(OC(=O)CCC=CCC=CCC=CCC=CCC=CCC=CCC)COP(=O)([O-])OCC[N+](C)(C)C)CCCCCCCC=CCCCCCCCC	75.7403	61.3715	66.4988	58.1445	Y	3.12654	3.37639	3.52275	3.72684	Y	9.63873	10.7097	10.4052	9.92746	Y	3.2805	3.72844	3.66907	3.77939	Y
PC	40:6	NA	+H	9.45	834.601	C48H84NO8P	O=C(OCC(OC(=O)CCCCCCCCCC=CCC=CCC=CCC)COP(=O)([O-])OCC[N+](C)(C)C)CCCCCCCCCC=CCC=CCC=CCC	43.2986	43.34	44.4241	40.0722	Y	1.85974	1.84943	1.89025	1.93531	Y	6.64088	6.86117	7.56686	7.02293	Y	7.65269	7.68819	7.24788	7.47234	Y
PC	42:10	20:4_22:6	+H	8.68	854.569	C50H80NO8P	O=C(OCC(OC(=O)CCC=CCC=CCC=CCC=CCC=CCC=CCC)COP(=O)([O-])OCC[N+](C)(C)C)CCCCCCC=CCC=CCC=CCC=CCC	28.9749	25.7539	24.6925	23.2367	Y	0.0293739	0.0127359	0.0276591	0.0651766	N	2.91921	2.82962	3.16256	2.59226	Y	0.59323	0.600426	0.608195	0.616561	Y
PC	O-33:0	NA	+H	10.89	734.606	C41H84NO7P	O=C(OC(COCCCCCCCC)COP(=O)([O-])OCC[N+](C)(C)C)CCCCCCCCCCCCCCCCCCCCCCCC	26.8359	28.5504	27.6437	32.1156	Y	2.92941	2.97171	3.71706	3.7809	Y	13.2776	15.0687	15.0604	13.983	Y	3.74007	3.7998	3.82344	3.9697	Y
PC	O-34:1	NA	+H	10.69	746.606	C42H84NO7P	O=C(OC(COCCCCCCCC)COP(=O)([O-])OCC[N+](C)(C)C)CCCCCCCCCCCCCC=CCCCCCCCCCC	51.155	51.1756	61.6303	45.8238	Y	43.177	45.7108	49.7945	44.4777	Y	39.9855	42.954	42.3096	36.8267	Y	11.0056	10.9031	11.5743	10.8511	Y
PC	O-36:2	NA	+H	10.85	772.622	C44H86NO7P	O=C(OC(COCCCCCCCC)COP(=O)([O-])OCC[N+](C)(C)C)CCCCCCCCCCCCCCCC=CCC=CCCCCCCC	103.658	143.122	107.409	109.108	Y	27.5007	31.6577	31.0209	26.2142	Y	114.289	139.09	130.557	110.73	Y	197.668	190.446	201.67	194.067	Y
PC	O-36:1	NA	+H	11.79	774.637	C44H88NO7P	O=C(OC(COCCCCCCCC)COP(=O)([O-])OCC[N+](C)(C)C)CCCCCCCCCCCCCCCC=CCCCCCCCCCC	78.1272	70.6059	66.9586	61.7596	Y	96.01	98.0662	109.199	107.65	Y	75.9939	73.6312	76.1342	66.1592	Y	83.3694	86.1287	80.7805	75.3197	Y
PC	O-38:5	NA	+H	10.16	794.606	C46H84NO7P	O=C(OC(COCCCCCCCCCC)COP(=O)([O-])OCC[N+](C)(C)C)CCCCCCCCCCCC=CCC=CCC=CCC=CCC=CCC	84.8743	86.1731	77.569	79.8657	Y	41.9187	40.2459	38.6567	41.4748	Y	50.2991	55.1844	56.4366	50.5981	Y	119.452	114.391	110.518	111.209	Y
PC	O-38:3	NA	+H	11.45	798.637	C46H88NO7P	O=C(OC(COCCCCCCCCCC)COP(=O)([O-])OCC[N+](C)(C)C)CCCCCCCCCCCCC=CCC=CCC=CCCCCCCC	9.41669	8.2496	8.96027	7.85554	Y	23.5367	24.1883	24.3355	23.9971	Y	5.57079	6.09726	5.82976	5.18993	Y	6.90135	6.68299	6.68877	5.95215	Y
PC	O-38:1	NA	+H	13.04	802.668	C46H92NO7P	O=C(OC(COCCCCCCCCCC)COP(=O)([O-])OCC[N+](C)(C)C)CCCCCCCCCCCCCCCC=CCCCCCCCCCC	1.61794	1.46435	1.6685	1.48116	Y	0.221783	0.186847	0.18276	0.14996	N	1.36878	1.61951	1.87628	1.87535	Y	0.333163	0.359304	0.343969	0.34869	N
PC	O-40:6	NA	+H	10.51	820.622	C48H86NO7P	O=C(OC(COCCCCCCCCCCCC)COP(=O)([O-])OCC[N+](C)(C)C)CCCCCCCCC=CCC=CCC=CCC=CCC=CCC=CCC	6.59676	6.63167	6.04722	5.78684	Y	0.477324	0.5124	0.570452	0.490391	N	2.02945	2.25921	2.26089	2.02365	Y	0.434877	0.470079	0.432606	0.409199	N
PC	O-40:4	NA	+H	12.08	824.653	C48H90NO7P	O=C(OC(COCCCCCCCCCCCC)COP(=O)([O-])OCC[N+](C)(C)C)CCCCCCCCCCCCCCC=CCC=CCC=CCC=CCC	11.7696	10.4044	9.87038	8.73922	Y	1.38184	1.7325	1.68982	1.78453	Y	10.4085	10.5236	11.09	8.91218	Y	0.584057	0.561603	0.557128	0.523451	Y
PE	30:0	15:0_15:0	-H	8.94	662.477	C35H70NO8P	O=C(OCC(OC(=O)CCCCCCCCCCCCCC)COP(=O)(O)OCCN)CCCCCCCCCCCCCC	2.52521	2.64395	2.1461	2.36203	Y	8.89086	10.7627	9.0252	10.9613	Y	1.52018	1.60484	1.76089	1.74649	Y	0.947028	0.875442	0.943456	0.902536	Y
PE	31:1	15:0_16:1	-H	8.75	674.477	C36H70NO8P	O=C(OCC(OC(=O)CCCCCCCC=CCCCCCC)COP(=O)(O)OCCN)CCCCCCCCCCCCCC	0.883983	1.04078	0.928639	0.884816	Y	1.27198	1.51462	1.33993	1.5135	Y	0.591255	0.607458	0.654652	0.632224	Y	0.0634539	0.0476366	0.0577059	0.0397175	N
PE	31:0	15:0_16:0	-H	9.29	676.492	C36H72NO8P	O=C(OCC(OC(=O)CCCCCCCCCCCCCCC)COP(=O)(O)OCCN)CCCCCCCCCCCCCC	5.61519	6.48896	5.15683	5.93093	Y	0.978487	0.912503	0.832086	1.01116	Y	3.24526	3.35197	3.42382	3.81625	Y	2.62835	2.6935	2.8264	2.65802	Y
PE	32:1	16:0_16:1	-H	9.11	688.492	C37H72NO8P	O=C(OCC(OC(=O)CCCCCCCC=CCCCCCC)COP(=O)(O)OCCN)CCCCCCCCCCCCCCC	4.00376	5.05078	3.46028	4.05379	Y	2.14303	2.29865	2.04629	2.40444	Y	1.54401	1.56362	1.64268	1.77808	Y	0.38849	0.374834	0.377042	0.356274	N
PE	32:0	15:0_17:0	-H	9.74	690.508	C37H74NO8P	O=C(OCC(OC(=O)CCCCCCCCCCCCCCCC)COP(=O)(O)OCCN)CCCCCCCCCCCCCC	19.5638	19.0722	16.0842	15.2295	Y	3.99927	4.21094	3.83204	4.24355	Y	9.99401	10.3199	10.5446	11.9611	Y	7.94572	7.88195	7.82012	7.89534	Y
PE	33:2	15:0_18:2	-H	8.92	700.492	C38H72NO8P	O=C(OCC(OC(=O)CCCCCCCC=CCC=CCCCCC)COP(=O)(O)OCCN)CCCCCCCCCCCCCC	1.30993	1.43241	1.23158	1.03561	Y	0.298131	0.30327	0.311733	0.325538	N	0.484877	0.565423	0.532594	0.431514	N	0.304009	0.233087	0.297075	0.272463	N
PE	33:1	15:0_18:1	-H	9.61	702.508	C38H74NO8P	O=C(OCC(OC(=O)CCCCCCCC=CCCCCCCCC)COP(=O)(O)OCCN)CCCCCCCCCCCCCC	10.8756	11.0783	9.22123	10.0695	Y	1.85891	2.13174	1.92813	2.25385	Y	5.63293	4.38098	5.09268	4.91242	Y	1.75162	1.84742	1.89475	1.73443	Y
PE	33:0	15:0_18:0	-H	10.4	704.524	C38H76NO8P	O=C(OCC(OC(=O)CCCCCCCCCCCCCCCCC)COP(=O)(O)OCCN)CCCCCCCCCCCCCC	10.6116	10.2773	9.13757	10.9277	Y	7.69666	7.94749	7.05566	7.92454	Y	6.81932	7.60974	8.90247	9.08903	Y	22.4516	21.8093	20.0209	20.2782	Y
PE	34:3	16:0_18:3	-H	8.96	712.492	C39H72NO8P	O=C(OCC(OC(=O)CCCCCCCC=CCC=CCC=CCC)COP(=O)(O)OCCN)CCCCCCCCCCCCCCC	6.54134	7.81549	6.17159	6.81644	Y	0.0314349	0.0240996	0.0380111	0.0412071	N	0.500513	0.52964	0.532411	0.486015	Y	0.0943849	0.108371	0.0953934	0.0976337	N
PE	34:2	16:0_18:2	-H	9.2	714.508	C39H74NO8P	O=C(OCC(OC(=O)CCCCCCCC=CCC=CCCCCC)COP(=O)(O)OCCN)CCCCCCCCCCCCCCC	7.47735	7.84408	7.07351	7.54488	Y	0.353291	0.399798	0.356759	0.427448	N	1.72908	1.84963	1.89848	1.86358	Y	1.58184	1.55207	1.67331	1.5657	Y
PE	34:1	16:0_18:1	-H	9.91	716.524	C39H76NO8P	O=C(OCC(OC(=O)CCCCCCCC=CCCCCCCCC)COP(=O)(O)OCCN)CCCCCCCCCCCCCCC	39.7769	44.5914	35.3534	39.9754	Y	1.42568	1.48018	1.44485	1.69697	Y	20.4106	19.4663	21.9946	21.8072	Y	8.95942	10.5022	10.2364	9.24794	Y
PE	34:0	16:0_18:0	-H	10.63	718.539	C39H78NO8P	O=C(OCC(OC(=O)CCCCCCCCCCCCCCCCC)COP(=O)(O)OCCN)CCCCCCCCCCCCCCC	7.21042	7.72872	6.91469	8.18445	Y	2.3758	2.13193	1.97297	2.19384	Y	5.31605	5.97503	5.92197	8.04109	Y	5.96629	6.71719	6.4739	6.34229	Y
PE	35:2	17:0_18:2	-H	9.6	728.524	C40H76NO8P	O=C(OCC(OC(=O)CCCCCCCC=CCC=CCCCCC)COP(=O)(O)OCCN)CCCCCCCCCCCCCCCC	2.69876	2.65732	2.52283	2.86199	Y	1.37876	1.39571	1.28713	1.37152	Y	1.48129	1.5085	1.60916	1.46497	Y	0.941577	0.87361	0.929766	0.91546	Y
PE	35:0	17:0_18:0	-H	11.12	732.555	C40H80NO8P	O=C(OCC(OC(=O)CCCCCCCCCCCCCCCCC)COP(=O)(O)OCCN)CCCCCCCCCCCCCCCC	2.84648	2.78796	2.40764	2.92177	Y	4.03178	3.92464	4.02615	4.16166	Y	1.5465	1.59541	1.67772	1.84175	Y	2.18868	2.37683	2.54	2.49472	Y
PE	36:5	16:0_20:5	-H	8.82	736.492	C41H72NO8P	O=C(OCC(OC(=O)CCCC=CCC=CCC=CCC=CCC=CCC)COP(=O)(O)OCCN)CCCCCCCCCCCCCCC	2.45184	2.76174	2.2803	2.36879	Y	0.0981033	0.109648	0.106938	0.134334	N	0.131397	0.144947	0.129205	0.138454	N	0.143636	0.147218	0.133531	0.129507	N
PE	36:4	16:0_20:4	-H	9.16	738.508	C41H74NO8P	O=C(OCC(OC(=O)CCCCCCC=CCC=CCC=CCC=CCC)COP(=O)(O)OCCN)CCCCCCCCCCCCCCC	24.2433	23.9607	19.2096	20.1685	Y	0.181873	0.186657	0.17524	0.261724	N	3.23499	3.2704	3.45022	3.28607	Y	3.03858	3.09829	3.27279	3.22421	Y
PE	36:3	18:0_18:3	-H	9.64	740.524	C41H76NO8P	O=C(OCC(OC(=O)CCCCCCCC=CCC=CCC=CCC)COP(=O)(O)OCCN)CCCCCCCCCCCCCCCCC	21.2719	19.4885	20.5196	21.0089	Y	0.658613	0.65859	0.812519	0.900878	Y	3.32555	3.11593	3.38782	3.57995	Y	3.13851	3.16616	3.16961	3.10872	Y
PE	36:2	18:0_18:2	-H	9.84	742.539	C41H78NO8P	O=C(OCC(OC(=O)CCCCCCCC=CCC=CCCCCC)COP(=O)(O)OCCN)CCCCCCCCCCCCCCCCC	35.5413	36.5157	28.8138	34.497	Y	3.47626	3.7211	3.0873	3.65417	Y	10.2393	10.6326	10.7838	9.71714	Y	23.6386	22.3795	23.3904	24.6877	Y
PE	36:1	18:0_18:1	-H	10.8	744.555	C41H80NO8P	O=C(OCC(OC(=O)CCCCCCCC=CCCCCCCCC)COP(=O)(O)OCCN)CCCCCCCCCCCCCCCCC	70.8473	76.9052	63.3836	72.9608	Y	12.7771	13.1307	12.4343	13.8686	Y	38.5059	41.0646	40.0289	44.687	Y	54.7073	53.0541	57.4392	56.5942	Y
PE	37:4	17:0_20:4	-H	9.65	752.524	C42H76NO8P	O=C(OCC(OC(=O)CCCCCCC=CCC=CCC=CCC=CCC)COP(=O)(O)OCCN)CCCCCCCCCCCCCCCC	8.85727	9.026	7.79103	8.66789	Y	1.80295	1.92011	1.9596	2.10178	Y	4.15381	4.28769	4.13755	4.21186	Y	3.64267	3.59391	4.03596	3.68976	Y
PE	37:2	17:0_20:2	-H	10.61	756.555	C42H80NO8P	O=C(OCC(OC(=O)CCCCCCCCCC=CCC=CCCCCC)COP(=O)(O)OCCN)CCCCCCCCCCCCCCCC	0.611053	0.818793	0.59316	0.734887	Y	0.332708	0.460327	0.361868	0.365501	N	0.33473	0.33499	0.344119	0.363656	N	0.398039	0.348711	0.430036	0.363649	N
PE	37:1	19:0_18:1	-H	11.46	758.571	C42H82NO8P	O=C(OCC(OC(=O)CCCCCCCC=CCCCCCCCC)COP(=O)(O)OCCN)CCCCCCCCCCCCCCCCCC	1.86253	2.06422	1.73406	1.90744	Y	1.33397	1.35974	1.3114	1.47526	Y	1.01263	1.03429	1.05411	1.08772	Y	0.915752	1.03393	0.969038	0.961014	Y
PE	37:0	15:0_22:0	-H	12.45	760.586	C42H84NO8P	O=C(OCC(OC(=O)CCCCCCCCCCCCCCCCCCCCC)COP(=O)(O)OCCN)CCCCCCCCCCCCCC	0.210725	0.196705	0.161471	0.215515	N	0.194459	0.20147	0.182964	0.203342	N	0.16781	0.207518	0.18482	0.211232	N	0.729047	0.757915	0.785909	0.811379	Y
PE	38:5	18:1_20:4	-H	9.48	764.524	C43H76NO8P	O=C(OCC(OC(=O)CCCCCCC=CCC=CCC=CCC=CCC)COP(=O)(O)OCCN)CCCCCCCC=CCCCCCCCC	11.7338	12.3645	10.4218	10.7109	Y	5.68311	5.78958	6.07171	6.10518	Y	1.10435	1.09497	1.12867	1.04265	Y	2.41026	2.35064	2.60798	2.48533	Y
PE	38:4	18:0_20:4	-H	10.03	766.539	C43H78NO8P	O=C(OCC(OC(=O)CCCCCCC=CCC=CCC=CCC=CCC)COP(=O)(O)OCCN)CCCCCCCCCCCCCCCCC	62.2686	64.5241	45.0468	54.9875	Y	6.56459	6.68245	6.20005	6.50167	Y	16.0723	18.1511	17.7403	16.8985	Y	35.5014	36.9783	38.8332	36.1635	Y
PE	38:3	18:0_20:3	-H	10.38	768.555	C43H80NO8P	O=C(OCC(OC(=O)CCCCCCCCCC=CCC=CCC=CCC)COP(=O)(O)OCCN)CCCCCCCCCCCCCCCCC	5.9156	9.32194	6.4538	8.05589	Y	4.72885	4.88255	4.2171	5.59929	Y	2.00659	1.99216	2.13856	2.33992	Y	3.5333	3.27345	3.29772	3.28136	Y
PE	38:2	18:0_20:2	-H	11.11	770.571	C43H82NO8P	O=C(OCC(OC(=O)CCCCCCCCCC=CCC=CCCCCC)COP(=O)(O)OCCN)CCCCCCCCCCCCCCCCC	7.67169	8.1252	6.47131	8.38833	Y	0.679135	0.673258	0.558825	0.682084	Y	2.71578	2.65826	2.92144	3.119	Y	4.07753	4.07936	4.63853	4.19475	Y
PE	38:1	18:0_20:1	-H	12.18	772.586	C43H84NO8P	O=C(OCC(OC(=O)CCCCCCCCCC=CCCCCCCCC)COP(=O)(O)OCCN)CCCCCCCCCCCCCCCCC	9.84638	9.53071	8.87876	9.5524	Y	0.413875	0.468728	0.394016	0.507775	N	4.712	4.96873	5.28252	5.20948	Y	2.48203	2.77094	2.75234	2.67381	Y
PE	40:6	18:0_22:6	-H	9.87	790.539	C45H78NO8P	O=C(OCC(OC(=O)CCC=CCC=CCC=CCC=CCC=CCC=CCC)COP(=O)(O)OCCN)CCCCCCCCCCCCCCCCC	2.71992	4.95645	4.16005	3.95161	Y	0.0284149	0.0510918	0.0337082	0.05008	N	0.347474	0.325108	0.346224	0.270674	N	0.437454	0.701593	0.426759	0.611345	N
PE	40:1	22:0_18:1	-H	13.05	800.617	C45H88NO8P	O=C(OCC(OC(=O)CCCCCCCC=CCCCCCCCC)COP(=O)(O)OCCN)CCCCCCCCCCCCCCCCCCCCC	1.76682	2.06461	1.68857	2.01974	Y	0.094059	0.113902	0.107918	0.108341	N	0.875724	0.85509	0.96347	0.955376	Y	0.640311	0.643192	0.654709	0.662468	Y
PE	41:0	15:0_26:0	-H	13.09	816.649	C46H92NO8P	O=C(OCC(OC(=O)CCCCCCCCCCCCCCCCCCCCCCCCC)COP(=O)(O)OCCN)CCCCCCCCCCCCCC	0.0817799	0.080605	0.0647837	0.0677182	N	0.0242277	0.0216416	0.0262423	0.0268795	N	1.2345	1.24644	1.24842	1.31519	Y	29.4444	30.0292	30.039	31.4084	Y
PE	42:1	24:0_18:1	-H	13.18	828.649	C47H92NO8P	O=C(OCC(OC(=O)CCCCCCCC=CCCCCCCCC)COP(=O)(O)OCCN)CCCCCCCCCCCCCCCCCCCCCCC	0.421985	0.514784	0.410514	0.479721	N	0.0289377	0.0311471	0.0258498	0.0287688	N	0.161182	0.165564	0.18893	0.174785	N	0.592766	0.677736	0.707799	0.657751	Y
PE	44:1	26:0_18:1	-H	13.29	856.68	C49H96NO8P	O=C(OCC(OC(=O)CCCCCCCC=CCCCCCCCC)COP(=O)(O)OCCN)CCCCCCCCCCCCCCCCCCCCCCCCC	0.34248	0.288918	0.291152	0.37934	N	0.118634	0.15165	0.124462	0.148047	N	0.194885	0.217929	0.221365	0.225021	N	5.11768	5.12381	5.25994	5.28804	Y
PE	O-30:1	O-16:1_14:0	-H	9.14	646.482	C35H70NO7P	O=C(OC(COC=CCCCCCCCCCCCCCC)COP(=O)(O)OCCN)CCCCCCCCCCCCC	4.01707	3.61326	3.68976	3.7381	Y	0.0936014	0.1052	0.0975571	0.105785	N	1.08496	1.06276	1.08204	1.25885	Y	0.108049	0.101367	0.127119	0.103025	N
PE	O-30:0	O-16:0_14:0	-H	9.66	648.497	C35H72NO7P	O=C(OC(COCCCCCCCCCCCCCCCC)COP(=O)(O)OCCN)CCCCCCCCCCCCC	3.18005	3.25581	3.00083	3.70406	Y	0.0837043	0.0834779	0.0701794	0.0869026	N	1.13777	1.20279	1.22265	1.23113	Y	0.050347	0.0381599	0.05791	0.05299	N
PE	P-31:1	P-16:1_15:0	-H	9.64	660.497	C36H72NO7P	O=C(OC(COC=CCCCCCCCCCCCCCC)COP(=O)(O)OCCN)CCCCCCCCCCCCCC	14.9087	15.6628	11.7926	13.113	Y	0.580968	0.559569	0.553581	0.713058	Y	7.04101	7.16264	7.41976	7.7923	Y	1.16653	1.04769	1.10261	1.16255	Y
PE	O-31:0	O-16:0_15:0	-H	10.06	662.513	C36H74NO7P	O=C(OC(COCCCCCCCCCCCCCCCC)COP(=O)(O)OCCN)CCCCCCCCCCCCCC	5.14088	5.56775	4.14464	4.64629	Y	0.372834	0.418611	0.381265	0.378852	N	3.76492	3.42795	3.81923	3.79199	Y	0.269047	0.31167	0.292352	0.239924	N
PE	O-32:2	O-16:1_16:1	-H	9.53	672.497	C37H72NO7P	O=C(OC(COC=CCCCCCCCCCCCCCC)COP(=O)(O)OCCN)CCCCCCCC=CCCCCCC	2.48148	2.56571	2.19649	2.70599	Y	0.10263	0.0966336	0.104959	0.121103	N	0.58276	0.545666	0.607695	0.51836	Y	0.162188	0.146832	0.164032	0.145718	N
PE	O-32:1	O-16:1_16:0	-H	10.23	674.513	C37H74NO7P	O=C(OC(COC=CCCCCCCCCCCCCCC)COP(=O)(O)OCCN)CCCCCCCCCCCCCCC	9.81757	13.2557	9.80534	12.5557	Y	0.983217	0.995864	0.840142	1.2294	Y	9.90155	9.63955	10.4913	11.8906	Y	3.62447	3.3895	3.5332	3.37542	Y
PE	O-33:2	O-18:2_15:0	-H	10	686.513	C38H74NO7P	O=C(OC(COC=CCCCCCCC=CCCCCCCCC)COP(=O)(O)OCCN)CCCCCCCCCCCCCC	1.95701	2.11523	1.54519	1.58706	Y	0.595059	0.527199	0.438622	0.569691	Y	0.607334	0.639561	0.670078	0.55851	Y	0.213165	0.233697	0.236122	0.211654	N
PE	O-33:1	O-18:1_15:0	-H	10.62	688.529	C38H76NO7P	O=C(OC(COC=CCCCCCCCCCCCCCCCC)COP(=O)(O)OCCN)CCCCCCCCCCCCCC	18.81	19.1243	17.2243	19.2901	Y	14.522	14.8696	14.1387	17.4185	Y	16.219	18.0216	17.8123	18.2822	Y	33.8379	37.235	36.4901	35.8347	Y
PE	P-33:0	P-18:0_15:0	-H	11.38	690.544	C38H78NO7P	O=C(OC(COCCCCCCCCCCCCCCCCCC)COP(=O)(O)OCCN)CCCCCCCCCCCCCC	9.98092	11.1133	9.15776	10.3211	Y	7.28398	7.04523	7.53039	7.48494	Y	8.57377	8.725	8.84025	9.89628	Y	5.34369	5.16755	5.81342	5.95136	Y
PE	O-34:3	O-16:1_18:2	-H	9.8	698.513	C39H74NO7P	O=C(OC(COC=CCCCCCCCCCCCCCC)COP(=O)(O)OCCN)CCCCCCCC=CCC=CCCCCC	7.23654	7.43845	6.03611	6.27043	Y	0.281215	0.27127	0.241955	0.304973	N	0.936238	0.98157	0.960647	0.897241	Y	0.210793	0.188449	0.192801	0.206287	N
PE	O-34:2	O-16:1_18:1	-H	10.41	700.529	C39H76NO7P	O=C(OC(COC=CCCCCCCCCCCCCCC)COP(=O)(O)OCCN)CCCCCCCC=CCCCCCCCC	18.5144	25.5969	18.6642	24.6178	Y	1.48086	1.64046	1.48494	1.91033	Y	11.0249	11.4272	11.6198	11.1741	Y	2.18836	1.99906	2.47636	2.04544	Y
PE	P-34:1	P-18:1_16:0	-H	11.17	702.544	C39H78NO7P	O=C(OC(COC=CCCCCCCCCCCCCCCCC)COP(=O)(O)OCCN)CCCCCCCCCCCCCCC	18.4461	20.7424	15.7263	22.3242	Y	4.36529	5.34662	4.82117	5.0038	Y	17.1385	21.2227	18.4398	19.2615	Y	11.6584	13.2842	16.9107	14.7513	Y
PE	O-35:3	O-18:1_17:2	-H	10.3	712.529	C40H76NO7P	O=C(OC(COC=CCCCCCCCCCCCCCCCC)COP(=O)(O)OCCN)CCCCCCCC=CCC=CCCCC	0.321807	0.318757	0.24356	0.261649	N	0.747853	0.904554	0.779222	0.86624	Y	0.0472042	0.0469718	0.0502183	0.0514059	N	0.0208047	0.0208437	0.025258	0.0211088	N
PE	O-35:2	O-18:1_17:1	-H	10.93	714.544	C40H78NO7P	O=C(OC(COC=CCCCCCCCCCCCCCCCC)COP(=O)(O)OCCN)CCCCCCCC=CCCCCCCC	1.85686	2.19246	1.79548	2.21007	Y	6.53918	7.10089	6.42452	7.64987	Y	0.920011	0.915047	0.982098	1.09274	Y	0.435242	0.489889	0.472264	0.422148	N
PE	P-35:1	P-18:1_17:0	-H	11.66	716.56	C40H80NO7P	O=C(OC(COC=CCCCCCCCCCCCCCCCC)COP(=O)(O)OCCN)CCCCCCCCCCCCCCCC	5.74778	7.37046	6.3324	8.11979	Y	6.51697	6.81299	6.46861	7.36788	Y	7.64151	8.11294	8.39347	8.51954	Y	9.80487	10.0646	10.894	10.5305	Y
PE	P-35:0	P-18:0_17:0	-H	12.17	718.576	C40H82NO7P	O=C(OC(COCCCCCCCCCCCCCCCCCC)COP(=O)(O)OCCN)CCCCCCCCCCCCCCCC	6.20731	7.67344	6.18413	8.13109	Y	3.45344	3.9718	3.59181	3.76651	Y	5.20187	5.87038	5.74926	6.26945	Y	0.711968	0.737726	0.735919	0.788804	Y
PE	O-36:3	O-18:1_18:2	-H	10.57	726.544	C41H78NO7P	O=C(OC(COC=CCCCCCCCCCCCCCCCC)COP(=O)(O)OCCN)CCCCCCCC=CCC=CCCCCC	30.0547	31.7423	27.0061	28.5611	Y	11.3729	11.4414	11.6295	13.3479	Y	5.78374	6.45344	6.16337	7.4389	Y	9.53791	10.842	10.6617	10.4959	Y
PE	O-36:2	O-18:1_18:1	-H	11.38	728.56	C41H80NO7P	O=C(OC(COC=CCCCCCCCCCCCCCCCC)COP(=O)(O)OCCN)CCCCCCCC=CCCCCCCCC	110.602	128.778	109.644	129.841	Y	70.4244	68.2422	65.086	81.9182	Y	61.5151	60.076	62.0463	67.8565	Y	73.5867	85.2058	77.0616	78.8081	Y
PE	P-36:1	P-18:0_18:1	-H	12.13	730.576	C41H82NO7P	O=C(OC(COCCCCCCCCCCCCCCCCCC)COP(=O)(O)OCCN)CCCCCCCC=CCCCCCCCC	50.1748	62.795	51.2912	67.1197	Y	71.9038	86.0264	71.5716	83.3551	Y	31.0961	30.9862	31.225	34.1736	Y	49.3986	53.073	55.0755	53.2182	Y
PE	O-36:0	O-20:0_16:0	-H	12.91	732.591	C41H84NO7P	O=C(OC(COCCCCCCCCCCCCCCCCCCCC)COP(=O)(O)OCCN)CCCCCCCCCCCCCCC	7.97799	7.71841	6.88364	8.73748	Y	0.698464	0.777544	0.708647	0.816534	Y	3.42211	3.78171	3.90073	3.96032	Y	0.64783	0.664576	0.708231	0.683929	Y
PE	O-37:2	O-19:1_18:1	-H	12.49	742.576	C42H82NO7P	O=C(OC(COC=CCCCCCCCCCCCCCCCCC)COP(=O)(O)OCCN)CCCCCCCC=CCCCCCCCC	3.29084	3.99389	3.2646	3.87875	Y	11.4429	13.31	11.7062	12.198	Y	2.31752	2.56006	2.52231	2.68977	Y	10.8137	12.7778	12.1893	10.9779	Y
PE	O-37:1	O-19:0_18:1	-H	12.62	744.591	C42H84NO7P	O=C(OC(COCCCCCCCCCCCCCCCCCCC)COP(=O)(O)OCCN)CCCCCCCC=CCCCCCCCC	1.55763	1.55229	1.31385	1.58852	Y	14.7202	15.8247	14.1762	15.1221	Y	0.799086	0.759438	0.73296	0.778798	Y	1.07926	1.03443	1.09487	1.10505	Y
PE	O-37:0	O-20:0_17:0	-H	13.02	746.607	C42H86NO7P	O=C(OC(COCCCCCCCCCCCCCCCCCCCC)COP(=O)(O)OCCN)CCCCCCCCCCCCCCCC	1.64408	1.77171	1.61891	1.9554	Y	0.184123	0.200905	0.178844	0.21282	N	0.861304	0.945028	1.01567	1.07738	Y	0.0720756	0.0672592	0.0771728	0.0714075	N
PE	O-38:6	O-18:1_20:5	-H	10.05	748.529	C43H76NO7P	O=C(OC(COC=CCCCCCCCCCCCCCCCC)COP(=O)(O)OCCN)CCCC=CCC=CCC=CCC=CCC=CCC	1.79137	2.00212	1.56549	1.79332	Y	25.3584	24.8409	21.2927	25.46	Y	0.139899	0.159159	0.159079	0.124182	N	0.0902112	0.0917908	0.0986702	0.0822787	N
PE	O-38:5	O-18:1_20:4	-H	10.64	750.544	C43H78NO7P	O=C(OC(COC=CCCCCCCCCCCCCCCCC)COP(=O)(O)OCCN)CCCCCCC=CCC=CCC=CCC=CCC	7.99091	8.68117	6.70317	8.54162	Y	27.644	30.542	27.7091	28.09	Y	0.825079	0.898361	0.936726	0.819293	Y	2.35407	2.29858	2.64388	2.3054	Y
PE	P-38:4	P-18:0_20:4	-H	11.26	752.56	C43H80NO7P	O=C(OC(COCCCCCCCCCCCCCCCCCC)COP(=O)(O)OCCN)CCCCCCC=CCC=CCC=CCC=CCC	4.56553	5.14796	3.94665	5.1157	Y	13.6441	14.3423	12.7255	14.8348	Y	0.705667	0.712098	0.752962	0.7461	Y	1.04303	1.1407	1.09603	1.08626	Y
PE	O-38:3	O-18:1_20:2	-H	12.1	754.576	C43H82NO7P	O=C(OC(COC=CCCCCCCCCCCCCCCCC)COP(=O)(O)OCCN)CCCCCCCCCC=CCC=CCCCCC	14.4977	17.5987	13.7669	16.7638	Y	3.95098	4.30608	3.69292	4.36847	Y	4.73626	4.91697	5.20464	5.10705	Y	3.86603	4.21943	4.47639	4.42479	Y
PE	O-38:2	O-20:1_18:1	-H	12.81	756.591	C43H84NO7P	O=C(OC(COC=CCCCCCCCCCCCCCCCCCC)COP(=O)(O)OCCN)CCCCCCCC=CCCCCCCCC	34.0942	35.0275	30.4877	36.5448	Y	3.99035	4.54223	3.96306	4.53244	Y	20.3323	20.9944	22.169	22.4296	Y	4.17039	4.54766	4.34897	4.27531	Y
PE	P-38:1	P-20:0_18:1	-H	13.07	758.607	C43H86NO7P	O=C(OC(COCCCCCCCCCCCCCCCCCCCC)COP(=O)(O)OCCN)CCCCCCCC=CCCCCCCCC	15.2695	15.8126	13.0994	15.56	Y	2.952	3.3636	3.01708	3.37103	Y	6.86712	7.67739	7.54071	7.9032	Y	3.25513	3.2432	3.47677	3.41101	Y
PE	O-39:1	O-21:0_18:1	-H	13.23	772.623	C44H88NO7P	O=C(OC(COCCCCCCCCCCCCCCCCCCCCC)COP(=O)(O)OCCN)CCCCCCCC=CCCCCCCCC	0.230892	0.238409	0.205954	0.231582	N	0.847968	0.885087	0.843338	0.932836	Y	0.145921	0.142594	0.153023	0.163699	N	0.42326	0.399059	0.423962	0.431459	N
PE	O-40:4	O-20:0_20:4	-H	12.63	780.591	C45H84NO7P	O=C(OC(COCCCCCCCCCCCCCCCCCCCC)COP(=O)(O)OCCN)CCCCCCC=CCC=CCC=CCC=CCC	0.676654	0.923436	0.803944	0.883528	Y	0.652145	0.730587	0.620653	0.695641	Y	0.31375	0.368394	0.351069	0.349712	N	0.280349	0.278646	0.290885	0.292133	N
PE	O-40:2	O-22:1_18:1	-H	13.13	784.623	C45H88NO7P	O=C(OC(COC=CCCCCCCCCCCCCCCCCCCCC)COP(=O)(O)OCCN)CCCCCCCC=CCCCCCCCC	1.05439	1.11728	0.89656	1.12815	Y	0.0794536	0.0889997	0.06833	0.0875425	N	0.717415	0.723045	0.80608	0.73523	Y	0.0750009	0.0744904	0.0735577	0.0701296	N
PE	O-40:1	O-22:0_18:1	-H	13.28	786.638	C45H90NO7P	O=C(OC(COCCCCCCCCCCCCCCCCCCCCCC)COP(=O)(O)OCCN)CCCCCCCC=CCCCCCCCC	0.735447	0.961942	0.706952	0.840822	Y	0.1429	0.158078	0.125361	0.15916	N	0.431255	0.449898	0.47916	0.488182	N	0.100217	0.0980503	0.106355	0.106665	N
PG	34:2	16:0_18:2	-H	8.39	745.503	C40H75O10P	O=C(OCC(OC(=O)CCCCCCCC=CCC=CCCCCC)COP(=O)(O)OCC(O)CO)CCCCCCCCCCCCCCC	3.00693	2.51454	2.79007	2.61644	Y	1.08236	0.812657	0.950366	0.935149	Y	0.60885	0.456201	0.564836	0.541771	Y	0.557355	0.683475	0.457693	0.490386	N
PG	34:1	16:0_18:1	-H	8.76	747.518	C40H77O10P	O=C(OCC(OC(=O)CCCCCCCC=CCCCCCCCC)COP(=O)(O)OCC(O)CO)CCCCCCCCCCCCCCC	4.1998	3.7064	4.26963	3.85499	Y	1.9772	1.72859	1.98275	1.93637	Y	1.69913	1.55574	1.38523	1.46793	Y	0.970559	0.965062	0.878631	0.945383	Y
PG	34:0	16:0_18:0	-H	9.38	749.534	C40H79O10P	O=C(OCC(OC(=O)CCCCCCCCCCCCCCCCC)COP(=O)(O)OCC(O)CO)CCCCCCCCCCCCCCC	13.4041	10.0032	14.1091	10.5078	Y	2.74784	2.4713	2.72575	2.32882	Y	4.40552	3.76173	4.22289	3.72993	Y	2.28765	1.5963	1.68142	1.66933	Y
PG	36:3	18:1_18:2	-H	8.24	771.518	C42H77O10P	O=C(OCC(OC(=O)CCCCCCCC=CCC=CCCCCC)COP(=O)(O)OCC(O)CO)CCCCCCCC=CCCCCCCCC	2.24319	1.874	1.98131	1.90803	Y	0.233649	0.19569	0.277425	0.24765	N	0.355408	0.347072	0.352895	0.349092	N	0.56165	0.448211	0.486747	0.510488	N
PG	36:2	18:1_18:1	-H	8.75	773.534	C42H79O10P	O=C(OCC(OC(=O)CCCCCCCC=CCCCCCCCC)COP(=O)(O)OCC(O)CO)CCCCCCCC=CCCCCCCCC	4.08707	4.02723	4.33412	3.88638	Y	1.87607	1.70356	2.06428	1.71193	Y	1.03067	1.0789	1.10595	0.937876	Y	1.28971	1.27166	1.2679	1.08242	Y
PG	36:1	18:0_18:1	-H	9.2	775.549	C42H81O10P	O=C(OCC(OC(=O)CCCCCCCC=CCCCCCCCC)COP(=O)(O)OCC(O)CO)CCCCCCCCCCCCCCCCC	359.224	276.946	365.078	306.762	Y	68.6871	72.7878	76.6116	60.781	Y	261.122	231.298	267.823	240.241	Y	316.901	247.254	230.495	229.922	Y
PI	30:0	15:0_15:0	-H	8.12	781.487	C39H75O13P	O=C(OCC(OC(=O)CCCCCCCCCCCCCC)COP(=O)(O)OC1C(O)C(O)C(O)C(O)C1O)CCCCCCCCCCCCCC	1.02965	0.954047	0.903408	0.879759	Y	0.00778394	0	0.00527141	0	N	0.34837	0.367381	0.337708	0.333883	N	0.0306149	0.0209918	0.0305549	0.0255811	N
PI	31:0	15:0_16:0	-H	8.39	795.503	C40H77O13P	O=C(OCC(OC(=O)CCCCCCCCCCCCCCC)COP(=O)(O)OC1C(O)C(O)C(O)C(O)C1O)CCCCCCCCCCCCCC	2.88801	2.72755	2.87478	2.81414	Y	0.0857463	0.105334	0.0949869	0.0832271	N	3.70267	3.75435	3.61352	3.55738	Y	0.176472	0.173675	0.188496	0.17201	N
PI	32:1	16:0_16:1	-H	8.18	807.503	C41H77O13P	O=C(OCC(OC(=O)CCCCCCCC=CCCCCCC)COP(=O)(O)OC1C(O)C(O)C(O)C(O)C1O)CCCCCCCCCCCCCCC	3.3133	3.31608	3.21781	3.23236	Y	0.0236986	0.0150361	0.0172703	0.0170819	N	1.43467	1.3421	1.37668	1.35642	Y	0.109527	0.0874143	0.104827	0.0850888	N
PI	33:2	15:0_18:2	-H	8.01	819.503	C42H77O13P	O=C(OCC(OC(=O)CCCCCCCC=CCC=CCCCCC)COP(=O)(O)OC1C(O)C(O)C(O)C(O)C1O)CCCCCCCCCCCCCC	0.681738	0.718187	0.757418	0.615303	Y	0.000988303	0.00106604	0.0010248	0.000797811	N	0.155419	0.166118	0.146894	0.142462	N	0.031037	0.0438738	0.0295197	0.0352803	N
PI	33:1	15:0_18:1	-H	8.32	821.519	C42H79O13P	O=C(OCC(OC(=O)CCCCCCCC=CCCCCCCCC)COP(=O)(O)OC1C(O)C(O)C(O)C(O)C1O)CCCCCCCCCCCCCC	1.95646	1.89773	2.07669	1.80668	Y	0.00618196	0.0162396	0.00167104	0.00488403	N	1.1416	1.18666	1.16068	1.13103	Y	0.118291	0.113186	0.110823	0.109401	N
PI	33:0	16:0_17:0	-H	8.57	823.534	C42H81O13P	O=C(OCC(OC(=O)CCCCCCCCCCCCCCCC)COP(=O)(O)OC1C(O)C(O)C(O)C(O)C1O)CCCCCCCCCCCCCCC	2.81171	2.79733	2.89505	2.8703	Y	0.317182	0.314057	0.283379	0.295083	N	3.98305	4.05401	3.64013	3.56726	Y	0.827661	0.749369	0.812432	0.791197	Y
PI	34:3	16:0_18:3	-H	8.1	831.503	C43H77O13P	O=C(OCC(OC(=O)CCCCCCCC=CCC=CCC=CCC)COP(=O)(O)OC1C(O)C(O)C(O)C(O)C1O)CCCCCCCCCCCCCCC	2.02181	2.07301	1.93749	1.82548	Y	0.00887615	0.0233243	0.021199	0.00709299	N	0.266805	0.296499	0.253061	0.27026	N	0.0637821	0.0670195	0.0600965	0.0658059	N
PI	34:2	16:0_18:2	-H	8.18	833.519	C43H79O13P	O=C(OCC(OC(=O)CCCCCCCC=CCC=CCCCCC)COP(=O)(O)OC1C(O)C(O)C(O)C(O)C1O)CCCCCCCCCCCCCCC	20.1633	19.1056	21.4297	18.3173	Y	0.0575269	0.0603599	0.070603	0.0628987	N	6.59573	6.50448	6.8652	6.27776	Y	1.92819	1.93585	1.93599	1.81317	Y
PI	34:1	16:0_18:1	-H	8.49	835.534	C43H81O13P	O=C(OCC(OC(=O)CCCCCCCC=CCCCCCCCC)COP(=O)(O)OC1C(O)C(O)C(O)C(O)C1O)CCCCCCCCCCCCCCC	30.1457	27.7983	30.8672	28.6537	Y	0.0785477	0.120426	0.109346	0.141249	N	13.7709	14.4275	13.8943	13.7033	Y	3.34081	2.87155	3.02082	3.00074	Y
PI	34:0	16:0_18:0	-H	8.77	837.55	C43H83O13P	O=C(OCC(OC(=O)CCCCCCCCCCCCCCCCC)COP(=O)(O)OC1C(O)C(O)C(O)C(O)C1O)CCCCCCCCCCCCCCC	4.94591	4.51331	4.48916	4.80842	Y	0.316024	0.323467	0.325188	0.319217	N	2.73622	2.66458	2.54414	2.27748	Y	1.27356	1.24096	1.29524	1.18253	Y
PI	35:4	15:0_20:4	-H	8.05	843.503	C44H77O13P	O=C(OCC(OC(=O)CCCCCCC=CCC=CCC=CCC=CCC)COP(=O)(O)OC1C(O)C(O)C(O)C(O)C1O)CCCCCCCCCCCCCC	1.64746	1.56044	1.67647	1.38459	Y	0.0229223	0.0277093	0.0281483	0.0307038	N	0.14849	0.148011	0.134855	0.136564	N	0.0325722	0.0331314	0.0240789	0.0211091	N
PI	35:2	17:0_18:2	-H	8.37	847.534	C44H81O13P	O=C(OCC(OC(=O)CCCCCCCC=CCC=CCCCCC)COP(=O)(O)OC1C(O)C(O)C(O)C(O)C1O)CCCCCCCCCCCCCCCC	1.22116	1.22795	1.23582	1.22792	Y	0.0260156	0.0412638	0.0281986	0.0330561	N	0.616705	0.672857	0.597345	0.607987	Y	0.172497	0.179237	0.17189	0.178198	N
PI	35:1	17:0_18:1	-H	8.71	849.55	C44H83O13P	O=C(OCC(OC(=O)CCCCCCCC=CCCCCCCCC)COP(=O)(O)OC1C(O)C(O)C(O)C(O)C1O)CCCCCCCCCCCCCCCC	2.43966	2.28476	2.35113	2.43738	Y	0.100537	0.0951388	0.0872488	0.0801351	N	1.89702	1.89358	1.78998	1.66318	Y	0.382436	0.36231	0.411748	0.351952	N
PI	35:0	17:0_18:0	-H	9.08	851.565	C44H85O13P	O=C(OCC(OC(=O)CCCCCCCCCCCCCCCCC)COP(=O)(O)OC1C(O)C(O)C(O)C(O)C1O)CCCCCCCCCCCCCCCC	2.34172	2.30832	2.37371	2.20184	Y	0.308322	0.354347	0.334501	0.29895	N	3.09299	3.18805	3.0193	2.95189	Y	0.793082	0.609803	0.704917	0.634848	Y
PI	36:5	16:0_20:5	-H	7.95	855.503	C45H77O13P	O=C(OCC(OC(=O)CCCC=CCC=CCC=CCC=CCC=CCC)COP(=O)(O)OC1C(O)C(O)C(O)C(O)C1O)CCCCCCCCCCCCCCC	9.13511	8.57598	9.29957	7.91913	Y	0.306061	0.315193	0.317102	0.33711	N	0.23258	0.252143	0.22421	0.213445	N	0.114018	0.129734	0.115084	0.119233	N
PI	36:4	16:0_20:4	-H	8.13	857.519	C45H79O13P	O=C(OCC(OC(=O)CCCCCCC=CCC=CCC=CCC=CCC)COP(=O)(O)OC1C(O)C(O)C(O)C(O)C1O)CCCCCCCCCCCCCCC	45.9268	46.046	48.9908	43.9549	Y	0.553923	0.569922	0.518934	0.554684	Y	7.15379	7.20594	6.93021	6.55268	Y	3.20908	3.44365	3.53608	3.05673	Y
PI	36:3	18:1_18:2	-H	8.21	859.534	C45H81O13P	O=C(OCC(OC(=O)CCCCCCCC=CCC=CCCCCC)COP(=O)(O)OC1C(O)C(O)C(O)C(O)C1O)CCCCCCCC=CCCCCCCCC	8.27032	9.09573	8.73307	8.44995	Y	0.0623062	0.0845091	0.0695033	0.0791729	N	1.7522	1.86572	1.82672	1.74844	Y	0.708045	0.74889	0.766687	0.693904	Y
PI	36:2	18:0_18:2	-H	8.61	861.55	C45H83O13P	O=C(OCC(OC(=O)CCCCCCCC=CCC=CCCCCC)COP(=O)(O)OC1C(O)C(O)C(O)C(O)C1O)CCCCCCCCCCCCCCCCC	29.7579	26.6584	26.81	28.1473	Y	0.222101	0.218911	0.246686	0.276153	N	12.7908	13.6838	12.367	11.9624	Y	8.99024	8.32801	9.48601	8.2327	Y
PI	36:1	18:0_18:1	-H	8.87	863.565	C45H85O13P	O=C(OCC(OC(=O)CCCCCCCC=CCCCCCCCC)COP(=O)(O)OC1C(O)C(O)C(O)C(O)C1O)CCCCCCCCCCCCCCCCC	73.326	65.0862	73.78	61.3407	Y	1.11534	1.23973	1.20874	1.33351	Y	43.2275	40.6918	37.3255	35.0294	Y	36.4345	30.3712	31.61	26.5228	Y
PI	37:4	17:0_20:4	-H	8.29	871.534	C46H81O13P	O=C(OCC(OC(=O)CCCCCCC=CCC=CCC=CCC=CCC)COP(=O)(O)OC1C(O)C(O)C(O)C(O)C1O)CCCCCCCCCCCCCCCC	3.46221	3.53934	3.30617	3.6857	Y	2.18017	2.29537	2.17167	2.13154	Y	0.936865	0.951913	0.877865	0.958044	Y	0.520356	0.555556	0.611379	0.539549	Y
PI	37:1	17:0_20:1	-H	9.13	877.581	C46H87O13P	O=C(OCC(OC(=O)CCCCCCCCCC=CCCCCCCCC)COP(=O)(O)OC1C(O)C(O)C(O)C(O)C1O)CCCCCCCCCCCCCCCC	0.733026	0.770208	0.810683	0.810261	Y	0.122415	0.204319	0.14511	0.158985	N	0.677504	0.75457	0.766711	0.673285	Y	0.339458	0.309123	0.305426	0.284287	N
PI	38:7	18:2_20:5	-H	7.84	879.503	C47H77O13P	O=C(OCC(OC(=O)CCCC=CCC=CCC=CCC=CCC=CCC)COP(=O)(O)OC1C(O)C(O)C(O)C(O)C1O)CCCCCCCC=CCC=CCCCCC	1.21284	0.962667	0.911898	0.779475	Y	0.0354273	0.0501824	0.0756837	0.0485989	N	0.0272722	0.0154454	0.00938594	0.0222139	N	0	0	0.0068141	0	N
PI	38:6	18:2_20:4	-H	8.1	881.519	C47H79O13P	O=C(OCC(OC(=O)CCCCCCC=CCC=CCC=CCC=CCC)COP(=O)(O)OC1C(O)C(O)C(O)C(O)C1O)CCCCCCCC=CCC=CCCCCC	5.09703	4.87249	5.11351	4.60341	Y	0.778332	0.815095	0.750063	0.684021	Y	0.248454	0.287956	0.222364	0.228697	N	0.107564	0.110093	0.105635	0.120985	N
PI	38:5	18:1_20:4	-H	8.2	883.534	C47H81O13P	O=C(OCC(OC(=O)CCCCCCC=CCC=CCC=CCC=CCC)COP(=O)(O)OC1C(O)C(O)C(O)C(O)C1O)CCCCCCCC=CCCCCCCCC	23.2098	23.4159	23.3188	24.8823	Y	17.5548	18.7714	19.3154	17.2861	Y	1.83818	1.85791	1.95642	1.82739	Y	2.56898	2.49407	2.80389	2.46668	Y
PI	38:4	18:0_20:4	-H	8.45	885.55	C47H83O13P	O=C(OCC(OC(=O)CCCCCCC=CCC=CCC=CCC=CCC)COP(=O)(O)OC1C(O)C(O)C(O)C(O)C1O)CCCCCCCCCCCCCCCCC	85.65	85.1372	85.7817	83.9505	Y	24.5143	25.1909	24.282	23.8223	Y	33.4062	33.7762	30.5437	29.8455	Y	52.9047	48.9491	55.961	51.1394	Y
PI	39:4	19:0_20:4	-H	8.72	899.565	C48H85O13P	O=C(OCC(OC(=O)CCCCCCC=CCC=CCC=CCC=CCC)COP(=O)(O)OC1C(O)C(O)C(O)C(O)C1O)CCCCCCCCCCCCCCCCCC	1.02227	0.895164	0.891721	0.909856	Y	3.87413	4.07109	3.79919	3.47638	Y	0.419726	0.384974	0.374168	0.33869	N	0.609327	0.538701	0.585695	0.535781	Y
PI	40:8	20:4_20:4	-H	8.09	905.519	C49H79O13P	O=C(OCC(OC(=O)CCCCCCC=CCC=CCC=CCC=CCC)COP(=O)(O)OC1C(O)C(O)C(O)C(O)C1O)CCCCCCC=CCC=CCC=CCC=CCC	2.8867	2.32403	2.37153	2.12093	Y	0.113747	0.12681	0.0883742	0.143934	N	0.0998694	0.0936565	0.0996399	0.0830214	N	0.0115351	0.013	0.028587	0.0202925	N
PI	40:7	20:3_20:4	-H	8.21	907.534	C49H81O13P	O=C(OCC(OC(=O)CCCCCCC=CCC=CCC=CCC=CCC)COP(=O)(O)OC1C(O)C(O)C(O)C(O)C1O)CCCCCCCCCC=CCC=CCC=CCC	0.816072	0.846336	0.822471	0.670171	Y	0.0869998	0.0944806	0.0993602	0.0881886	N	0.0556249	0.0495672	0.0467016	0.0497985	N	0.0105952	0.00364532	0.0106838	0.0131771	N
PI	40:6	18:0_22:6	-H	8.45	909.55	C49H83O13P	O=C(OCC(OC(=O)CCC=CCC=CCC=CCC=CCC=CCC=CCC)COP(=O)(O)OC1C(O)C(O)C(O)C(O)C1O)CCCCCCCCCCCCCCCCC	2.44877	2.10785	2.3448	2.17059	Y	0.0960149	0.0864341	0.0848453	0.0897332	N	0.796807	0.865863	0.808309	0.781867	Y	0.101189	0.0904927	0.0843851	0.0924106	N
PI	40:5	20:1_20:4	-H	8.58	911.565	C49H85O13P	O=C(OCC(OC(=O)CCCCCCC=CCC=CCC=CCC=CCC)COP(=O)(O)OC1C(O)C(O)C(O)C(O)C1O)CCCCCCCCCC=CCCCCCCCC	2.53595	2.2715	2.34194	2.38624	Y	0.322826	0.386379	0.245464	0.22266	N	0.54276	0.599971	0.546449	0.482382	Y	0.201299	0.186085	0.21507	0.177037	N
PI	40:4	20:0_20:4	-H	9.06	913.581	C49H87O13P	O=C(OCC(OC(=O)CCCCCCC=CCC=CCC=CCC=CCC)COP(=O)(O)OC1C(O)C(O)C(O)C(O)C1O)CCCCCCCCCCCCCCCCCCC	8.37087	6.17404	6.906	8.25417	Y	0.715756	0.853589	0.729244	0.68936	Y	3.32104	3.45563	3.12096	2.87497	Y	1.79725	1.44978	1.5798	1.42095	Y
PI	O-34:1	O-16:0_18:1	-H	8.7	821.555	C43H83O12P	O=C(OC(COCCCCCCCCCCCCCCCC)COP(=O)(O)OC1C(O)C(O)C(O)C(O)C1O)CCCCCCCC=CCCCCCCCC	0.424762	0.440256	0.429066	0.436921	N	0.00918108	0.0125615	0.00791155	0.0113692	N	0.645481	0.662733	0.636503	0.605679	Y	0.0278949	0.0328802	0.0288323	0.0262093	N
PI	O-34:0	O-18:0_16:0	-H	9.39	823.571	C43H85O12P	O=C(OC(COCCCCCCCCCCCCCCCCCC)COP(=O)(O)OC1C(O)C(O)C(O)C(O)C1O)CCCCCCCCCCCCCCC	1.17207	1.04577	1.22814	1.22399	Y	0.0261237	0.0442563	0.0470089	0.0566575	N	1.62321	1.59577	1.61308	1.55397	Y	0.12544	0.114017	0.0935468	0.0901451	N
PI	O-35:0	O-18:0_17:0	-H	9.67	837.586	C44H87O12P	O=C(OC(COCCCCCCCCCCCCCCCCCC)COP(=O)(O)OC1C(O)C(O)C(O)C(O)C1O)CCCCCCCCCCCCCCCC	0.644426	0.661781	0.552701	0.615402	Y	0.00938973	0.0318526	0.0348394	0.0151443	N	1.23965	1.20248	1.256	1.21815	Y	0.0624011	0.0656705	0.0583075	0.0506649	N
PI	O-36:2	O-18:0_18:2	-H	8.87	847.571	C45H85O12P	O=C(OC(COCCCCCCCCCCCCCCCCCC)COP(=O)(O)OC1C(O)C(O)C(O)C(O)C1O)CCCCCCCC=CCC=CCCCCC	1.5353	1.36789	1.5394	1.44376	Y	0.328058	0.523162	0.426513	0.405127	N	2.05087	1.92987	1.92087	1.69346	Y	0.585608	0.514158	0.487841	0.435559	N
PI	O-36:1	O-18:0_18:1	-H	9.41	849.586	C45H87O12P	O=C(OC(COCCCCCCCCCCCCCCCCCC)COP(=O)(O)OC1C(O)C(O)C(O)C(O)C1O)CCCCCCCC=CCCCCCCCC	9.25086	8.46847	9.28065	8.53144	Y	1.12597	1.24315	1.16156	1.13618	Y	17.7142	17.7244	18.1592	14.9696	Y	5.66645	5.30464	5.82543	5.22251	Y
PI	O-38:5	O-18:0_20:5	-H	8.59	869.555	C47H83O12P	O=C(OC(COCCCCCCCCCCCCCCCCCC)COP(=O)(O)OC1C(O)C(O)C(O)C(O)C1O)CCCC=CCC=CCC=CCC=CCC=CCC	0.359627	0.379476	0.358343	0.360664	N	1.8719	1.86062	1.74002	1.7192	Y	0.292353	0.275144	0.270764	0.250783	N	0.161489	0.135404	0.137649	0.156307	N
PI	O-38:4	O-18:0_20:4	-H	8.81	871.571	C47H85O12P	O=C(OC(COCCCCCCCCCCCCCCCCCC)COP(=O)(O)OC1C(O)C(O)C(O)C(O)C1O)CCCCCCC=CCC=CCC=CCC=CCC	3.15611	2.8557	2.87368	2.98731	Y	2.81822	3.10731	2.94635	2.76357	Y	4.71801	4.74292	4.41631	3.87532	Y	2.36811	2.18283	2.36824	2.17967	Y
PI	O-38:3	O-18:0_20:3	-H	9.11	873.586	C47H87O12P	O=C(OC(COCCCCCCCCCCCCCCCCCC)COP(=O)(O)OC1C(O)C(O)C(O)C(O)C1O)CCCCCCCCCC=CCC=CCC=CCC	0.665964	0.637083	0.719177	0.649787	Y	0.975445	1.23424	1.0929	0.84021	Y	1.0229	1.13027	1.08095	1.06738	Y	0.756518	0.615367	0.617138	0.60756	Y
PI	O-38:2	O-18:0_20:2	-H	9.5	875.602	C47H89O12P	O=C(OC(COCCCCCCCCCCCCCCCCCC)COP(=O)(O)OC1C(O)C(O)C(O)C(O)C1O)CCCCCCCCCC=CCC=CCCCCC	0.521696	0.573594	0.4464	0.485331	N	0.0255008	0.0298993	0.0331146	0.0417366	N	1.10439	1.09857	1.15733	1.14051	Y	1.09004	1.01252	0.980429	0.87291	Y
PI	O-38:1	O-18:0_20:1	-H	10.33	877.617	C47H91O12P	O=C(OC(COCCCCCCCCCCCCCCCCCC)COP(=O)(O)OC1C(O)C(O)C(O)C(O)C1O)CCCCCCCCCC=CCCCCCCCC	0.297417	0.404318	0.363645	0.441153	N	0.00440133	0.00515042	0.0102811	0.0055132	N	1.82085	1.74619	1.55399	1.41593	Y	0.21511	0.20655	0.248246	0.207105	N
PS	34:1	16:0_18:1	-H	8.46	760.513	C40H76NO10P	O=C(OCC(OC(=O)CCCCCCCC=CCCCCCCCC)COP(=O)(O)OCC(N)C(=O)O)CCCCCCCCCCCCCCC	6.32804	6.03462	6.01557	6.27784	Y	0.18844	0.189859	0.204704	0.206533	N	2.50506	2.434	2.65242	2.39225	Y	0.54401	0.55081	0.507582	0.510235	Y
PS	35:1	17:0_18:1	-H	8.69	774.529	C41H78NO10P	O=C(OCC(OC(=O)CCCCCCCC=CCCCCCCCC)COP(=O)(O)OCC(N)C(=O)O)CCCCCCCCCCCCCCCC	1.45281	1.45501	1.49458	1.38746	Y	1.9275	2.02705	2.11042	2.18282	Y	1.07714	0.997163	0.992968	0.941309	Y	0.377576	0.361434	0.319593	0.290929	N
PS	36:4	16:0_20:4	-H	8.14	782.498	C42H74NO10P	O=C(OCC(OC(=O)CCCCCCC=CCC=CCC=CCC=CCC)COP(=O)(O)OCC(N)C(=O)O)CCCCCCCCCCCCCCC	6.05318	6.06201	5.83049	5.90985	Y	0.0635636	0.0520642	0.0570201	0.0747403	N	0.405145	0.367217	0.447225	0.389024	N	0.229612	0.231509	0.218283	0.23583	N
PS	36:3	18:0_18:3	-H	8.44	784.513	C42H76NO10P	O=C(OCC(OC(=O)CCCCCCCC=CCC=CCC=CCC)COP(=O)(O)OCC(N)C(=O)O)CCCCCCCCCCCCCCCCC	8.04162	7.93107	7.18255	7.86868	Y	0.172158	0.174736	0.175389	0.215266	N	0.342414	0.323689	0.321068	0.31387	N	0.21201	0.195263	0.205883	0.187798	N
PS	36:2	18:0_18:2	-H	8.47	786.529	C42H78NO10P	O=C(OCC(OC(=O)CCCCCCCC=CCC=CCCCCC)COP(=O)(O)OCC(N)C(=O)O)CCCCCCCCCCCCCCCCC	15.4176	16.3171	15.3905	15.2313	Y	1.57044	1.57513	1.51605	1.56357	Y	4.03701	3.62761	4.02549	3.61745	Y	3.55763	3.27568	3.40033	3.27689	Y
PS	36:1	18:0_18:1	-H	8.85	788.545	C42H80NO10P	O=C(OCC(OC(=O)CCCCCCCC=CCCCCCCCC)COP(=O)(O)OCC(N)C(=O)O)CCCCCCCCCCCCCCCCC	101.574	109.606	110.28	110.274	Y	18.4395	24.3302	21.3674	20.9945	Y	50.4502	50.4682	56.8159	52.9449	Y	46.5325	41.7054	41.7198	39.0888	Y
PS	37:4	17:0_20:4	-H	8.35	796.513	C43H76NO10P	O=C(OCC(OC(=O)CCCCCCC=CCC=CCC=CCC=CCC)COP(=O)(O)OCC(N)C(=O)O)CCCCCCCCCCCCCCCC	1.18335	1.33762	1.18149	1.17409	Y	0.406176	0.449883	0.444883	0.465707	N	0.255253	0.171229	0.224653	0.237178	N	0.100952	0.089446	0.091249	0.0891216	N
PS	38:5	18:0_20:5	-H	8.24	808.513	C44H76NO10P	O=C(OCC(OC(=O)CCCC=CCC=CCC=CCC=CCC=CCC)COP(=O)(O)OCC(N)C(=O)O)CCCCCCCCCCCCCCCCC	2.92264	3.18502	2.79898	2.78986	Y	2.18992	2.35534	2.461	2.43888	Y	0.11074	0.0835445	0.093391	0.090352	N	0.105701	0.109843	0.113003	0.101296	N
PS	38:4	18:0_20:4	-H	8.53	810.529	C44H78NO10P	O=C(OCC(OC(=O)CCCCCCC=CCC=CCC=CCC=CCC)COP(=O)(O)OCC(N)C(=O)O)CCCCCCCCCCCCCCCCC	38.4418	38.8448	36.4114	36.9072	Y	7.01939	7.00876	6.59998	7.43501	Y	4.86689	4.97673	5.57682	4.81432	Y	6.56053	6.52402	7.05264	6.04697	Y
PS	38:3	18:0_20:3	-H	8.72	812.545	C44H80NO10P	O=C(OCC(OC(=O)CCCCCCCCCC=CCC=CCC=CCC)COP(=O)(O)OCC(N)C(=O)O)CCCCCCCCCCCCCCCCC	23.414	25.3035	25.1939	22.9493	Y	31.2207	31.9874	31.8744	32.9072	Y	4.72375	4.28695	4.61946	4.23642	Y	7.14095	6.33803	6.11007	5.55483	Y
PS	38:2	18:0_20:2	-H	8.96	814.56	C44H82NO10P	O=C(OCC(OC(=O)CCCCCCCCCC=CCC=CCCCCC)COP(=O)(O)OCC(N)C(=O)O)CCCCCCCCCCCCCCCCC	7.45527	7.50199	7.12843	6.16234	Y	4.04055	4.19029	3.80533	3.88967	Y	3.81491	3.55347	4.13253	3.57443	Y	10.8415	10.6679	10.5504	9.82516	Y
PS	39:4	19:0_20:4	-H	8.72	824.545	C45H80NO10P	O=C(OCC(OC(=O)CCCCCCC=CCC=CCC=CCC=CCC)COP(=O)(O)OCC(N)C(=O)O)CCCCCCCCCCCCCCCCCC	2.65091	3.13424	3.02802	2.5133	Y	4.08686	4.54832	3.83972	4.02696	Y	0.445363	0.410708	0.425076	0.398357	N	0.323942	0.303881	0.305894	0.273825	N
PS	40:4	18:0_22:4	-H	8.85	838.56	C46H82NO10P	O=C(OCC(OC(=O)CCCCCCCCC=CCC=CCC=CCC=CCC)COP(=O)(O)OCC(N)C(=O)O)CCCCCCCCCCCCCCCCC	18.0638	19.6741	20.4792	19.4729	Y	1.40719	1.3554	1.25515	1.27734	Y	3.43823	3.45374	3.62198	3.20273	Y	1.53612	1.41375	1.30491	1.22672	Y
PS	O-36:2	O-18:0_18:2	-H	8.97	772.55	C42H80NO9P	O=C(OC(COCCCCCCCCCCCCCCCCCC)COP(=O)(O)OCC(N)C(=O)O)CCCCCCCC=CCC=CCCCCC	0.32895	0.272036	0.361025	0.382967	N	0.381306	0.448095	0.45872	0.494396	N	1.57461	1.53221	1.40725	1.72562	Y	3.04072	2.51435	2.7292	2.60283	Y
PS	O-36:1	O-18:0_18:1	-H	9.58	774.565	C42H82NO9P	O=C(OC(COCCCCCCCCCCCCCCCCCC)COP(=O)(O)OCC(N)C(=O)O)CCCCCCCC=CCCCCCCCC	0.340672	0.341702	0.395971	0.397358	N	2.20747	2.34675	2.15808	2.38734	Y	1.37913	1.15466	1.25369	1.12355	Y	0.961563	0.963017	0.93553	0.870089	Y
PS	O-38:4	O-18:0_20:4	-H	8.97	796.55	C44H80NO9P	O=C(OC(COCCCCCCCCCCCCCCCCCC)COP(=O)(O)OCC(N)C(=O)O)CCCCCCC=CCC=CCC=CCC=CCC	0.432364	0.465627	0.463707	0.414964	N	2.12964	2.63304	2.15398	2.38645	Y	0.354977	0.324962	0.344709	0.328715	N	0.249497	0.212539	0.202036	0.195304	N
PS	O-38:3	O-18:0_20:3	-H	9.26	798.565	C44H82NO9P	O=C(OC(COCCCCCCCCCCCCCCCCCC)COP(=O)(O)OCC(N)C(=O)O)CCCCCCCCCC=CCC=CCC=CCC	0.187456	0.190945	0.191599	0.182604	N	2.39836	2.51096	2.26046	2.35716	Y	0.167189	0.15134	0.167165	0.175993	N	0.23972	0.303531	0.238851	0.256648	N
CL	72:8	16:1_20:3_18:2_18:2	-H	13.31	1447.96	C81H142O17P2	O=C(OCC(OC(=O)CCCCCCCC=CCC=CCCCCC)COP(=O)(O)OCC(O)COP(=O)(O)OCC(OC(=O)CCCCCCCC=CCCCCCC)COC(=O)CCCCCCCCCC=CCC=CCC=CCC)CCCCCCCC=CCC=CCCCCC	4.684	4.51724	4.41136	4.4944	Y	0.0197466	0.0385986	0.0478693	0.0222665	N	4.42476	4.23284	4.34788	3.83567	Y	3.43552	2.82925	2.77277	2.88489	Y
CL	72:7	18:1_18:2_18:2_18:2	-H	13.36	1449.98	C81H144O17P2	O=C(OCC(OC(=O)CCCCCCCC=CCC=CCCCCC)COP(=O)(O)OCC(O)COP(=O)(O)OCC(OC(=O)CCCCCCCC=CCCCCCCCC)COC(=O)CCCCCCCC=CCC=CCCCCC)CCCCCCCC=CCC=CCCCCC	5.26895	4.62882	4.83807	4.48992	Y	0.0623343	0.0860395	0.122371	0.129633	N	2.03627	2.09593	1.88631	1.85905	Y	0.971317	0.86579	0.836049	0.907335	Y
CL	72:6	18:1_18:2_18:1_18:2	-H	13.42	1452	C81H146O17P2	O=C(OCC(OC(=O)CCCCCCCC=CCCCCCCCC)COP(=O)(O)OCC(O)COP(=O)(O)OCC(OC(=O)CCCCCCCC=CCCCCCCCC)COC(=O)CCCCCCCC=CCC=CCCCCC)CCCCCCCC=CCC=CCCCCC	4.41867	4.44888	4.79914	4.28094	Y	0.147706	0.133679	0.172393	0.113328	N	1.1861	1.17225	1.2203	1.02094	Y	0.661086	0.588281	0.539335	0.603009	Y
CL	72:5	18:0_18:2_18:1_18:2	-H	13.5	1454.01	C81H148O17P2	O=C(OCC(OC(=O)CCCCCCCC=CCCCCCCCC)COP(=O)(O)OCC(O)COP(=O)(O)OCC(OC(=O)CCCCCCCCCCCCCCCCC)COC(=O)CCCCCCCC=CCC=CCCCCC)CCCCCCCC=CCC=CCCCCC	2.90903	2.71944	2.75634	2.56823	Y	0.169571	0.121893	0.136749	0.126623	N	0.430245	0.428175	0.454685	0.323906	N	0.284267	0.221304	0.246533	0.251348	N
CL	72:4	18:0_18:1_18:1_18:2	-H	13.61	1456.03	C81H150O17P2	O=C(OCC(OC(=O)CCCCCCCC=CCCCCCCCC)COP(=O)(O)OCC(O)COP(=O)(O)OCC(OC(=O)CCCCCCCCCCCCCCCCC)COC(=O)CCCCCCCC=CCCCCCCCC)CCCCCCCC=CCC=CCCCCC	3.2009	2.80343	2.59493	2.51757	Y	0.178845	0.172704	0.193042	0.147207	N	0.434789	0.422808	0.464678	0.356115	N	0.496533	0.367639	0.389654	0.394223	N
CL	72:2	18:0_18:1_18:0_18:1	-H	13.96	1460.06	C81H154O17P2	O=C(OCC(OC(=O)CCCCCCCCCCCCCCCCC)COP(=O)(O)OCC(O)COP(=O)(O)OCC(OC(=O)CCCCCCCCCCCCCCCCC)COC(=O)CCCCCCCC=CCCCCCCCC)CCCCCCCC=CCCCCCCCC	0.83941	0.788316	0.690447	0.775905	Y	0.225577	0.238094	0.234269	0.218509	N	0.180522	0.170791	0.178314	0.16567	N	0.336299	0.299613	0.293209	0.298464	N
CL	74:10	18:2_18:2_18:2_20:4	-H	13.29	1471.96	C83H142O17P2	O=C(OCC(OC(=O)CCCCCCCC=CCC=CCCCCC)COP(=O)(O)OCC(O)COP(=O)(O)OCC(OC(=O)CCCCCCCC=CCC=CCCCCC)COC(=O)CCCCCCCC=CCC=CCCCCC)CCCCCCC=CCC=CCC=CCC=CCC	1.03035	0.932489	0.915312	0.98786	Y	0.0178823	0.0231273	0.0127339	0.0180461	N	0.531371	0.518725	0.50807	0.451043	Y	0.304457	0.27251	0.229471	0.26463	N
CL	74:8	18:1_18:2_18:2_20:3	-H	13.4	1476	C83H146O17P2	O=C(OCC(OC(=O)CCCCCCCC=CCCCCCCCC)COP(=O)(O)OCC(O)COP(=O)(O)OCC(OC(=O)CCCCCCCC=CCC=CCCCCC)COC(=O)CCCCCCCCCC=CCC=CCC=CCC)CCCCCCCC=CCC=CCCCCC	4.88479	4.47368	4.4683	4.10248	Y	0.410579	0.339809	0.415469	0.36289	N	1.56179	1.52713	1.73482	1.22069	Y	1.0877	0.749682	0.784715	0.934534	Y
CL	74:7	18:1_18:2_18:1_20:3	-H	13.44	1478.01	C83H148O17P2	O=C(OCC(OC(=O)CCCCCCCC=CCCCCCCCC)COP(=O)(O)OCC(O)COP(=O)(O)OCC(OC(=O)CCCCCCCC=CCCCCCCCC)COC(=O)CCCCCCCCCC=CCC=CCC=CCC)CCCCCCCC=CCC=CCCCCC	2.65305	3.12773	2.3476	2.89634	Y	0.541354	0.560954	0.635967	0.546538	Y	0.842028	0.803647	0.811508	0.668815	Y	0.546424	0.547959	0.550479	0.521268	Y
CL	74:6	18:0_18:2_18:1_20:3	-H	13.5	1480.03	C83H150O17P2	O=C(OCC(OC(=O)CCCCCCCCCCCCCCCCC)COP(=O)(O)OCC(O)COP(=O)(O)OCC(OC(=O)CCCCCCCC=CCCCCCCCC)COC(=O)CCCCCCCCCC=CCC=CCC=CCC)CCCCCCCC=CCC=CCCCCC	1.62788	1.39412	1.32674	1.52498	Y	0.426264	0.402911	0.438297	0.339784	N	0.304775	0.25977	0.27461	0.228654	N	0.145723	0.138533	0.128879	0.146812	N
CL	74:5	18:0_18:1_18:1_20:3	-H	13.64	1482.04	C83H152O17P2	O=C(OCC(OC(=O)CCCCCCCCCCCCCCCCC)COP(=O)(O)OCC(O)COP(=O)(O)OCC(OC(=O)CCCCCCCC=CCCCCCCCC)COC(=O)CCCCCCCCCC=CCC=CCC=CCC)CCCCCCCC=CCCCCCCCC	2.48679	2.30247	2.39368	2.00876	Y	0.290806	0.28245	0.329458	0.254748	N	0.207205	0.177546	0.153891	0.154608	N	0.276217	0.233712	0.239787	0.243154	N
CL	76:11	18:2_18:2_20:3_20:4	-H	13.34	1497.98	C85H144O17P2	O=C(OCC(OC(=O)CCCCCCCCCC=CCC=CCC=CCC)COP(=O)(O)OCC(O)COP(=O)(O)OCC(OC(=O)CCCCCCCC=CCC=CCCCCC)COC(=O)CCCCCCCC=CCC=CCCCCC)CCCCCCC=CCC=CCC=CCC=CCC	0.757658	0.70419	0.740701	0.749719	Y	0.0855369	0.102898	0.108499	0.0946808	N	0.269421	0.232389	0.266093	0.240248	N	0.248368	0.230429	0.216994	0.209815	N
CL	76:10	18:2_20:3_18:2_20:3	-H	13.38	1500	C85H146O17P2	O=C(OCC(OC(=O)CCCCCCCC=CCC=CCCCCC)COP(=O)(O)OCC(O)COP(=O)(O)OCC(OC(=O)CCCCCCCC=CCC=CCCCCC)COC(=O)CCCCCCCCCC=CCC=CCC=CCC)CCCCCCCCCC=CCC=CCC=CCC	1.91518	1.83423	1.8531	1.78789	Y	0.54078	0.496579	0.556048	0.520235	Y	1.0995	1.20424	1.24805	0.961777	Y	1.77383	1.66278	1.61486	1.65686	Y
CL	76:9	18:1_20:3_18:2_20:3	-H	13.42	1502.01	C85H148O17P2	O=C(OCC(OC(=O)CCCCCCCC=CCC=CCCCCC)COP(=O)(O)OCC(O)COP(=O)(O)OCC(OC(=O)CCCCCCCC=CCCCCCCCC)COC(=O)CCCCCCCCCC=CCC=CCC=CCC)CCCCCCCCCC=CCC=CCC=CCC	1.72646	1.59935	1.57305	1.42309	Y	1.34586	1.26586	1.54612	1.27435	Y	0.506757	0.443696	0.49359	0.381678	N	0.451686	0.360213	0.411981	0.375092	N
CL	76:8	18:1_20:3_18:1_20:3	-H	13.45	1504.03	C85H150O17P2	O=C(OCC(OC(=O)CCCCCCCC=CCCCCCCCC)COP(=O)(O)OCC(O)COP(=O)(O)OCC(OC(=O)CCCCCCCC=CCCCCCCCC)COC(=O)CCCCCCCCCC=CCC=CCC=CCC)CCCCCCCCCC=CCC=CCC=CCC	0.87215	0.85029	0.687992	0.835939	Y	1.65296	1.63342	2.04082	1.72432	Y	0.264997	0.2383	0.284651	0.183991	N	0.19386	0.210255	0.163609	0.1798	N
CL	78:11	18:2_20:3_20:3_20:3	-H	13.4	1526.01	C87H148O17P2	O=C(OCC(OC(=O)CCCCCCCC=CCC=CCCCCC)COP(=O)(O)OCC(O)COP(=O)(O)OCC(OC(=O)CCCCCCCCCC=CCC=CCC=CCC)COC(=O)CCCCCCCCCC=CCC=CCC=CCC)CCCCCCCCCC=CCC=CCC=CCC	0.517582	0.406308	0.456392	0.396075	N	1.27363	1.35583	1.75565	1.44277	Y	0.226212	0.200406	0.206345	0.163034	N	0.541607	0.493315	0.467548	0.45908	N
LPA	18:1	18:1	-H	6.15	435.252	C21H41O7P	O=C(OCC(O)COP(=O)(O)O)CCCCCCCC=CCCCCCCCC	2.51081	1.60153	2.02139	1.89781	Y	0.225464	0.211494	0.22497	0.244239	N	0.176728	0.165335	0.150744	0.220858	N	0.153489	0.182607	0.175076	0.182892	N
LPA	18:0	18:0	-H	6.89	437.267	C21H43O7P	O=C(OCC(O)COP(=O)(O)O)CCCCCCCCCCCCCCCCC	3.5236	2.6733	2.6366	2.68852	Y	0.335426	0.257493	0.250324	0.316013	N	0.93151	0.861209	0.812804	0.862585	Y	0.734444	0.793242	0.787324	0.80214	Y
LPC	14:0/0:0	14:0	+H	5.72	468.308	C22H46NO7P	O=C(OCC(O)COP(=O)([O-])OCC[N+](C)(C)C)CCCCCCCCCCCCC	1.12511	1.03124	1.09219	1.00196	Y	0.0431288	0.03594	0.0379673	0.0430119	N	0.211854	0.214769	0.216013	0.22427	N	0.118866	0.121026	0.12041	0.119249	N
LPC	16:1	16:1	+H	5.86	494.324	C24H48NO7P	O=C(OCC(O)COP(=O)([O-])OCC[N+](C)(C)C)CCCCCCCC=CCCCCCC	3.91576	3.55591	3.94434	3.71101	Y	0.0893179	0.0874129	0.0946176	0.091796	N	2.73213	2.80089	2.72844	2.87002	Y	0.401072	0.401751	0.423753	0.388224	N
LPC	16:0/0:0	16:0	+H	6.21	496.34	C24H50NO7P	O=C(OCC(O)COP(=O)([O-])OCC[N+](C)(C)C)CCCCCCCCCCCCCCC	45.8665	49.0196	50.7214	46.2209	Y	1.24936	1.03444	1.07352	1.15841	Y	16.9588	17.5472	17.0544	16.8081	Y	13.0751	13.3367	12.6809	12.6492	Y
LPC	17:0/0:0	17:0	+H	6.4	510.355	C25H52NO7P	O=C(OCC(O)COP(=O)([O-])OCC[N+](C)(C)C)CCCCCCCCCCCCCCCC	4.41193	4.95891	4.91664	4.59753	Y	2.02978	1.73646	1.75501	1.74436	Y	2.87961	2.94252	3.12383	3.04097	Y	1.83184	1.84496	1.84071	1.80343	Y
LPC	18:3	18:3	+H	5.74	518.324	C26H48NO7P	O=C(OCC(O)COP(=O)([O-])OCC[N+](C)(C)C)CCCCCCCC=CCC=CCC=CCC	13.6174	12.7828	13.2423	11.7034	Y	0.142365	0.148979	0.146342	0.149802	N	2.15063	2.15931	2.2257	2.18635	Y	0.540614	0.532246	0.54527	0.555955	Y
LPC	18:2/0:0	18:2	+H	5.97	520.34	C26H50NO7P	O=C(OCC(O)COP(=O)([O-])OCC[N+](C)(C)C)CCCCCCCC=CCC=CCCCCC	23.0645	19.8133	22.5112	21.0786	Y	1.59886	1.6143	1.57066	1.5704	Y	6.94176	6.90923	6.66581	7.00524	Y	6.40456	6.67505	6.53326	6.73276	Y
LPC	18:1/0:0	18:1	+H	6.27	522.355	C26H52NO7P	O=C(OCC(O)COP(=O)([O-])OCC[N+](C)(C)C)CCCCCCCC=CCCCCCCCC	50.3552	46.3512	40.3646	50.4463	Y	5.90375	5.63298	5.77689	5.52187	Y	22.1101	23.3424	21.7192	21.845	Y	13.8208	13.9995	13.6056	13.7907	Y
LPC	18:0/0:0	18:0	+H	6.73	524.371	C26H54NO7P	O=C(OCC(O)COP(=O)([O-])OCC[N+](C)(C)C)CCCCCCCCCCCCCCCCC	28.9069	29.8227	28.496	27.4303	Y	4.29348	3.77377	4.06776	3.79481	Y	11.089	12.067	11.9222	12.4263	Y	18.2153	16.921	17.0877	17.2215	Y
LPC	20:5	20:5	+H	5.52	542.324	C28H48NO7P	O=C(OCC(O)COP(=O)([O-])OCC[N+](C)(C)C)CCCC=CCC=CCC=CCC=CCC=CCC	3.32876	3.17828	2.90514	2.80064	Y	2.46185	2.32966	2.25541	2.19137	Y	0.114379	0.110942	0.108337	0.120357	N	0.145153	0.150741	0.149189	0.145516	N
LPC	20:4/0:0	20:4	+H	5.86	544.34	C28H50NO7P	O=C(OCC(O)COP(=O)([O-])OCC[N+](C)(C)C)CCCCCCC=CCC=CCC=CCC=CCC	31.7473	27.6575	26.9297	26.3872	Y	2.38868	2.24504	2.17724	2.13961	Y	3.73665	3.81418	3.6431	3.66177	Y	4.93383	5.0587	5.00703	5.30418	Y
LPC	20:3/0:0	20:3	+H	6.1	546.355	C28H52NO7P	O=C(OCC(O)COP(=O)([O-])OCC[N+](C)(C)C)CCCCCCCCCC=CCC=CCC=CCC	8.52123	7.63377	7.88283	6.92687	Y	3.09705	3.01547	3.09575	2.85297	Y	0.963001	0.947806	1.04007	0.976073	Y	1.0403	1.11127	1.05657	1.05327	Y
LPC	20:2/0:0	20:2	+H	6.57	548.371	C28H54NO7P	O=C(OCC(O)COP(=O)([O-])OCC[N+](C)(C)C)CCCCCCCCCC=CCC=CCCCCC	4.98787	5.06723	5.81688	4.89362	Y	0.967825	0.934433	0.908654	0.863085	Y	1.40272	1.49611	1.47685	1.4707	Y	0.929162	0.99572	0.975402	0.963834	Y
LPC	20:1/0:0	20:1	+H	6.99	550.387	C28H56NO7P	O=C(OCC(O)COP(=O)([O-])OCC[N+](C)(C)C)CCCCCCCCCC=CCCCCCCCC	3.92228	4.48199	4.4027	4.25088	Y	0.160679	0.159293	0.150136	0.142079	N	2.1845	2.21839	2.27426	2.31528	Y	0.962509	0.929546	0.907388	0.960017	Y
LPC	20:0/0:0	20:0	+H	7.33	552.402	C28H58NO7P	O=C(OCC(O)COP(=O)([O-])OCC[N+](C)(C)C)CCCCCCCCCCCCCCCCCCC	0.846257	0.844821	0.932801	0.920692	Y	0.0572703	0.0599513	0.0549113	0.0546925	N	0.403496	0.443947	0.411989	0.432897	N	0.176281	0.167426	0.163369	0.177622	N
LPC	22:6/0:0	22:6	+H	5.67	568.34	C30H50NO7P	O=C(OCC(O)COP(=O)([O-])OCC[N+](C)(C)C)CCC=CCC=CCC=CCC=CCC=CCC=CCC	5.15989	4.49162	4.33367	4.13128	Y	0.027109	0.0234379	0.0256378	0.029326	N	2.15386	2.33213	2.28146	2.157	Y	0.500216	0.56476	0.50115	0.55065	Y
LPC	22:5/0:0	22:5	+H	5.96	570.355	C30H52NO7P	O=C(OCC(O)COP(=O)([O-])OCC[N+](C)(C)C)CCCCCC=CCC=CCC=CCC=CCC=CCC	1.77404	1.50497	1.5654	1.4458	Y	0.014484	0.0160255	0.0151596	0.0175309	N	0.267446	0.274083	0.2779	0.242616	N	0.042107	0.0474458	0.0429469	0.0514343	N
LPC	O-18:2	18:2	+H	6.28	506.361	C26H52NO6P	O=P([O-])(OCC[N+](C)(C)C)OCC(OCCCCCCCCC=CCC=CCCCCC)CO	1.36642	1.68173	1.33501	1.48876	Y	0.733013	0.646264	0.619756	0.625475	Y	2.77733	2.68288	2.92235	2.60376	Y	0.184062	0.205211	0.218731	0.189265	N
LPC	O-18:1	18:1	+H	6.72	508.376	C26H54NO6P	O=P([O-])(OCC[N+](C)(C)C)OCC(OCCCCCCCCC=CCCCCCCCC)CO	3.31825	3.27849	3.3533	3.11317	Y	1.38847	1.20558	1.30466	1.24861	Y	8.18959	7.55019	7.7706	7.54968	Y	4.82409	4.57313	4.48579	4.38448	Y
LPE	15:0	15:0	-H	5.91	438.263	C20H42NO7P	O=C(OCC(O)COP(=O)(O)OCCN)CCCCCCCCCCCCCC	10.9288	10.3313	9.73831	9.41638	Y	3.48148	4.15056	3.36328	4.01193	Y	3.86127	4.01808	4.26534	4.62949	Y	2.29738	2.53329	2.32281	2.25521	Y
LPE	16:1	16:1	-H	5.86	450.263	C21H42NO7P	O=C(OCC(O)COP(=O)(O)OCCN)CCCCCCCC=CCCCCCC	2.44465	2.21287	2.11388	2.07418	Y	0.251763	0.301509	0.235151	0.30236	N	0.458472	0.471955	0.498717	0.52013	N	0.115316	0.1268	0.111511	0.11638	N
LPE	16:0	16:0	-H	6.33	452.278	C21H44NO7P	O=C(OCC(O)COP(=O)(O)OCCN)CCCCCCCCCCCCCCC	163.162	157.163	137.77	142.291	Y	2.84245	2.82869	2.52234	3.55919	Y	48.0479	52.0569	50.1576	58.0235	Y	5.83272	6.79347	6.47603	6.33703	Y
LPE	17:0	17:0	-H	6.5	466.294	C22H46NO7P	O=C(OCC(O)COP(=O)(O)OCCN)CCCCCCCCCCCCCCCC	19.7022	21.4483	17.1687	18.0957	Y	9.76727	10.1123	7.94841	10.859	Y	20.0641	21.1965	22.2513	23.559	Y	3.08581	3.40007	3.30735	3.34595	Y
LPE	18:3	18:3	-H	5.84	474.263	C23H42NO7P	O=C(OCC(O)COP(=O)(O)OCCN)CCCCCCCC=CCC=CCC=CCC	6.96388	6.24698	5.92761	5.69388	Y	0.0977041	0.101501	0.0929461	0.115168	N	0.287373	0.310322	0.309786	0.326564	N	0.130262	0.154253	0.138346	0.144886	N
LPE	18:2	18:2	-H	6.13	476.278	C23H44NO7P	O=C(OCC(O)COP(=O)(O)OCCN)CCCCCCCC=CCC=CCCCCC	12.1655	11.1881	10.4623	10.7167	Y	2.55764	2.91244	2.45598	3.10804	Y	1.32921	1.44763	1.43407	1.50439	Y	2.35343	2.68993	2.48652	2.58572	Y
LPE	18:1	18:1	-H	6.41	478.294	C23H46NO7P	O=C(OCC(O)COP(=O)(O)OCCN)CCCCCCCC=CCCCCCCCC	52.845	52.7175	45.5644	47.8714	Y	14.3074	15.5428	12.6078	16.377	Y	10.0915	10.6878	11.3299	11.1828	Y	9.13304	10.839	10.2625	10.3744	Y
LPE	18:0	18:0	-H	6.82	480.31	C23H48NO7P	O=C(OCC(O)COP(=O)(O)OCCN)CCCCCCCCCCCCCCCCC	246.39	216.403	196.685	212.124	Y	43.5972	52.6501	48.7665	56.1583	Y	117.609	127.857	131.648	156.032	Y	63.0802	64.9553	70.8008	67.1676	Y
LPE	19:1	19:1	-H	6.7	492.31	C24H48NO7P	O=C(OCC(O)COP(=O)(O)OCCN)CCCCCCCC=CCCCCCCCCC	0.48466	0.417657	0.43352	0.440775	N	1.07897	1.0677	0.927372	0.987181	Y	1.42854	1.51206	1.40108	1.95277	Y	1.13246	1.46495	1.32826	1.27896	Y
LPE	20:4	20:4	-H	5.83	500.278	C25H44NO7P	O=C(OCC(O)COP(=O)(O)OCCN)CCCCCCC=CCC=CCC=CCC=CCC	0.382531	0.386445	0.24169	0.206677	N	113.689	113.465	107.799	116.264	Y	0.130896	0.129412	0.12727	0.139989	N	0.10199	0.104123	0.109328	0.0984836	N
LPE	20:3	20:3	-H	6.22	502.294	C25H46NO7P	O=C(OCC(O)COP(=O)(O)OCCN)CCCCCCCCCC=CCC=CCC=CCC	3.11443	3.22681	2.63327	2.56265	Y	6.07518	6.34566	5.53036	6.91178	Y	0.570877	0.266942	0.332268	0.354201	N	0.189741	0.189588	0.194218	0.214788	N
LPE	20:1	20:1	-H	7.11	506.325	C25H50NO7P	O=C(OCC(O)COP(=O)(O)OCCN)CCCCCCCCCC=CCCCCCCCC	9.79847	9.62611	8.92302	8.29059	Y	0.322993	0.393427	0.302844	0.304973	N	3.34196	3.1731	3.307	3.91813	Y	0.629435	0.732621	0.664912	0.847291	Y
LPE	20:0	20:0	-H	7.48	508.341	C25H52NO7P	O=C(OCC(O)COP(=O)(O)OCCN)CCCCCCCCCCCCCCCCCCC	8.6409	9.58035	7.50281	8.53087	Y	0.706735	0.673572	0.626471	0.775455	Y	5.01017	5.69248	5.2368	6.57931	Y	0.976475	1.1544	0.951579	0.993762	Y
LPE	22:4	22:4	-H	6.32	528.31	C27H48NO7P	O=C(OCC(O)COP(=O)(O)OCCN)CCCCCCCCC=CCC=CCC=CCC=CCC	8.70738	7.93782	7.3917	7.85013	Y	0.845991	0.886949	0.675143	0.844685	Y	1.04808	1.12051	1.13984	1.24169	Y	1.32105	1.45368	1.37574	1.41156	Y
LPE	22:0	22:0	-H	7.7	536.372	C27H56NO7P	O=C(OCC(O)COP(=O)(O)OCCN)CCCCCCCCCCCCCCCCCCCCC	0.866746	0.940024	0.714161	0.925879	Y	0.117867	0.137651	0.129636	0.146793	N	0.639994	0.653823	0.735736	0.808087	Y	0.217972	0.238758	0.216969	0.214146	N
LPE	26:0	26:0	-H	8.55	592.435	C31H64NO7P	O=C(OCC(O)COP(=O)(O)OCCN)CCCCCCCCCCCCCCCCCCCCCCCCC	0.255516	0.245067	0.251121	0.273419	N	0.149429	0.226333	0.184098	0.237684	N	0.269181	0.263297	0.261612	0.33567	N	3.40413	3.88188	3.96726	3.45722	Y
LPE	27:0	27:0	-H	8.71	606.45	C32H66NO7P	O=C(OCC(O)COP(=O)(O)OCCN)CCCCCCCCCCCCCCCCCCCCCCCCCC	0.192987	0.16887	0.209008	0.214717	N	0.597594	0.715152	0.656476	0.802907	Y	0.611978	0.606934	0.71613	0.778033	Y	0.53813	0.561393	0.576517	0.514904	Y
LPG	16:0	16:0	-H	5.79	483.273	C22H45O9P	O=C(OCC(O)COP(=O)(O)OCC(O)CO)CCCCCCCCCCCCCCC	3.56983	2.62691	3.67496	3.21237	Y	2.50034	2.01107	2.22419	2.04654	Y	0.97577	0.886568	0.849411	0.906841	Y	0.504682	0.865366	0.568193	0.804644	Y
LPG	18:2	18:2	-H	5.55	507.273	C24H45O9P	O=C(OCC(O)COP(=O)(O)OCC(O)CO)CCCCCCCC=CCC=CCCCCC	22.5824	16.7549	20.1302	17.4371	Y	1.07729	1.12919	1.09007	1.02056	Y	1.92604	1.97921	1.67558	1.54666	Y	2.1089	2.21281	1.69787	1.77056	Y
LPG	18:0	18:0	-H	6.58	511.304	C24H49O9P	O=C(OCC(O)COP(=O)(O)OCC(O)CO)CCCCCCCCCCCCCCCCC	31.158	21.7393	29.4178	21.2558	Y	55.4534	49.7196	50.7981	51.4891	Y	27.5561	24.573	25.9487	22.4726	Y	16.4799	13.8639	14.2208	14.8123	Y
LPG	20:3	20:3	-H	5.84	533.289	C26H47O9P	O=C(OCC(O)COP(=O)(O)OCC(O)CO)CCCCCCCCCC=CCC=CCC=CCC	21.4131	14.9155	20.0191	16.0739	Y	5.95295	5.51018	5.56452	5.55054	Y	0.482795	0.506318	0.452806	0.399256	N	0.895003	0.919763	0.782921	0.724908	Y
LPI	16:0	16:0	-H	5.51	571.289	C25H49O12P	O=C(OCC(O)COP(=O)(O)OC1C(O)C(O)C(O)C(O)C1O)CCCCCCCCCCCCCCC	6.68367	5.91145	6.73988	5.71286	Y	0.0955884	0.0969449	0.0851923	0.0990027	N	1.7447	1.93192	1.52268	1.47818	Y	0.982341	0.944725	0.83508	0.866468	Y
LPI	17:0	17:0	-H	5.91	585.304	C26H51O12P	O=C(OCC(O)COP(=O)(O)OC1C(O)C(O)C(O)C(O)C1O)CCCCCCCCCCCCCCCC	0.643775	0.459972	0.608659	0.513643	Y	0.179836	0.217976	0.213095	0.199681	N	0.552738	0.581817	0.49721	0.506522	Y	0.179205	0.177449	0.184182	0.176213	N
LPI	18:2	18:2	-H	5.24	595.289	C27H49O12P	O=C(OCC(O)COP(=O)(O)OC1C(O)C(O)C(O)C(O)C1O)CCCCCCCC=CCC=CCCCCC	15.1361	11.2979	15.3533	12.5363	Y	0.116552	0.109626	0.123878	0.116331	N	1.44142	1.44979	1.6152	1.40881	Y	0.606127	0.642452	0.614988	0.558437	Y
LPI	18:1	18:1	-H	5.61	597.304	C27H51O12P	O=C(OCC(O)COP(=O)(O)OC1C(O)C(O)C(O)C(O)C1O)CCCCCCCC=CCCCCCCCC	17.4116	12.5585	18.73	14.7392	Y	0.316493	0.347158	0.308891	0.331402	N	3.68728	4.04284	3.27472	3.3787	Y	0.99818	1.07442	1.02993	0.913413	Y
LPI	18:0	18:0	-H	6.19	599.32	C27H53O12P	O=C(OCC(O)COP(=O)(O)OC1C(O)C(O)C(O)C(O)C1O)CCCCCCCCCCCCCCCCC	10.1673	7.25422	9.41923	8.06376	Y	1.81989	1.96127	1.7304	1.81544	Y	8.91061	8.79888	8.3494	8.25441	Y	14.2035	14.6056	14.7283	14.5678	Y
LPI	20:4	20:4	-H	5.06	619.289	C29H49O12P	O=C(OCC(O)COP(=O)(O)OC1C(O)C(O)C(O)C(O)C1O)CCCCCCC=CCC=CCC=CCC=CCC	45.0956	35.1539	45.0682	36.4764	Y	4.87652	5.87103	5.22559	4.79697	Y	2.76506	3.04351	2.4589	2.74775	Y	2.39154	2.33631	2.30231	2.1177	Y
LPI	20:1	20:1	-H	6.35	625.336	C29H55O12P	O=C(OCC(O)COP(=O)(O)OC1C(O)C(O)C(O)C(O)C1O)CCCCCCCCCC=CCCCCCCCC	0.581354	0.51125	0.602104	0.522124	Y	0.00626601	0.00594752	0.00871798	0.00470127	N	0.294343	0.279334	0.273379	0.272063	N	0.083494	0.0871144	0.101598	0.0815476	N
LPS	16:0	16:0	-H	5.42	496.268	C22H44NO9P	O=C(OCC(O)COP(=O)(O)OCC(N)C(=O)O)CCCCCCCCCCCCCCC	2.52285	2.1231	2.4228	2.15419	Y	0.02027	0.0190929	0.0201312	0.0266239	N	0.248613	0.224772	0.219459	0.211883	N	0.117318	0.117963	0.103182	0.104003	N
LPS	18:2	18:2	-H	5.25	520.268	C24H44NO9P	O=C(OCC(O)COP(=O)(O)OCC(N)C(=O)O)CCCCCCCC=CCC=CCCCCC	4.24945	3.24185	4.25147	3.49957	Y	0.552506	0.572753	0.524778	0.537468	Y	0.286686	0.314912	0.270537	0.336825	N	0.162267	0.154422	0.150227	0.14272	N
LPS	18:0	18:0	-H	6.2	524.299	C24H48NO9P	O=C(OCC(O)COP(=O)(O)OCC(N)C(=O)O)CCCCCCCCCCCCCCCCC	13.8385	11.4757	12.4067	11.621	Y	2.17789	2.16107	1.76817	2.22081	Y	4.59354	4.25093	4.7976	4.76302	Y	4.83328	4.68733	4.62673	4.70911	Y
LPS	20:4	20:4	-H	5.13	544.268	C26H44NO9P	O=C(OCC(O)COP(=O)(O)OCC(N)C(=O)O)CCCCCCC=CCC=CCC=CCC=CCC	6.08241	4.75799	5.84476	4.92563	Y	1.42476	1.47978	1.29336	1.41959	Y	0.274946	0.284036	0.256771	0.303788	N	0.209487	0.211203	0.200364	0.199725	N
LPS	20:3	20:3	-H	5.51	546.284	C26H46NO9P	O=C(OCC(O)COP(=O)(O)OCC(N)C(=O)O)CCCCCCCCCC=CCC=CCC=CCC	4.051	3.06799	3.59285	3.10046	Y	4.49827	4.66999	3.86056	4.51478	Y	0.141585	0.146498	0.116421	0.138081	N	0.0970862	0.111401	0.0844559	0.0816451	N
LPS	20:2	20:2	-H	5.99	548.299	C26H48NO9P	O=C(OCC(O)COP(=O)(O)OCC(N)C(=O)O)CCCCCCCCCC=CCC=CCCCCC	0.661839	0.491127	0.625416	0.549032	Y	0.875473	0.927988	0.76218	0.832347	Y	0.124691	0.117994	0.111114	0.12619	N	0.364174	0.370538	0.359586	0.339613	N
LPS	22:6	22:6	-H	5.14	568.268	C28H44NO9P	O=C(O)C(N)COP(=O)(O)OCC(O)COC(=O)CCC=CCC=CCC=CCC=CCC=CCC=CCC	1.13813	0.946784	1.10061	0.900687	Y	0.157408	0.172494	0.149159	0.184062	N	0.150541	0.179334	0.146139	0.151229	N	0.0200266	0.0255786	0.0181495	0.0219714	N
SM	35:1;2O	NA	+H	9.32	717.591	C40H81N2O6P	O=C(NC(COP(=O)([O-])OCC[N+](C)(C)C)C(O)C=CCCCCCCC)CCCCCCCCCCCCCCCCCCCCCC	2.22758	2.1012	2.05577	2.74887	Y	1.92662	1.79913	2.44426	1.66539	Y	1.49491	1.53595	1.64362	3.18638	Y	0.321185	0.282137	0.300747	0.246697	N
SM	36:1;3O	NA	+H	8.89	747.601	C41H83N2O7P	O=C(NC(COP(=O)([O-])OCC[N+](C)(C)C)C(O)C(O)CCCC=CCCC)CCCCCCCCCCCCCCCCCCCCCCC	0.522069	0.511861	0.60806	0.58312	Y	10.3761	8.99667	9.25907	8.62567	Y	1.48723	1.37841	1.50681	2.96559	Y	2.28547	2.12553	2.53652	2.34687	Y
SM	39:1;2O	17:1;2O_22:0	+H	11.26	773.653	C44H89N2O6P	O=C(NC(COP(=O)([O-])OCC[N+](C)(C)C)C(O)C=CCCCCCCCCCCCC)CCCCCCCCCCCCCCCCCCCCC	64.8694	71.0918	61.2124	88.4992	Y	76.7776	78.2207	78.6409	70.5384	Y	33.953	32.6762	32.4249	61.7668	Y	15.3054	15.3949	16.1509	13.0652	Y
SM	41:1;2O	17:1;2O_24:0	+H	12.76	801.684	C46H93N2O6P	O=C(NC(COP(=O)([O-])OCC[N+](C)(C)C)C(O)C=CCCCCCCCCCCCC)CCCCCCCCCCCCCCCCCCCCCCC	34.1104	33.5178	36.9452	33.9019	Y	40.3	39.4911	42.7724	34.4914	Y	19.3981	19.0672	20.4474	32.7884	Y	11.4974	11.3582	12.356	10.7844	Y
SM	42:3;2O	NA	+H	11.33	811.669	C47H91N2O6P	O=C(NC(COP(=O)([O-])OCC[N+](C)(C)C)C(O)C=CCCCCCCC)CCCCCCCCCCCCCCCCCC=CCC=CCCCCCCC	2.41235	3.71423	3.62039	4.71098	Y	2.96052	3.15601	3.03451	2.62844	Y	3.39614	3.5027	3.4973	7.06243	Y	4.86042	4.95301	5.01642	4.73604	Y
SM	41:1;3O	NA	+H	10.95	817.679	C46H93N2O7P	O=C(NC(COP(=O)([O-])OCC[N+](C)(C)C)C(O)C(O)CCCC=CCCC)CCCCCCCCCCCCCCCCCCCCCCCCCCCC	120.115	132.165	123.093	120.885	Y	154.658	137.21	145.094	125.028	Y	173.339	165.694	184.987	328.388	Y	154.708	140.368	156.478	133.677	Y
Cer	34:1;2O	18:1;2O_16:0	-H	9.38	536.505	C34H67NO3	O=C(NC(CO)C(O)C=CCCCCCCCCCCCCC)CCCCCCCCCCCCCCC	2.26616	2.14138	2.57997	0.709512	Y	0.401887	0.185764	0.370922	0	N	37.2912	39.9565	34.0729	41.7545	Y	12.7274	12.3042	12.6987	12.5361	Y
Cer	35:1;2O	17:1;2O_18:0	-H	10.13	550.521	C35H69NO3	O=C(NC(CO)C(O)C=CCCCCCCCCCCCC)CCCCCCCCCCCCCCCCC	9.58433	6.07427	8.49458	4.33218	Y	2.13747	1.72504	1.49468	2.3585	Y	8.73308	9.68222	9.17899	9.24742	Y	0.901775	1.24356	1.01975	0.967521	Y
Cer	35:0;2O	17:0;2O_18:0	-H	10.86	552.536	C35H71NO3	O=C(NC(CO)C(O)CCCCCCCCCCCCCC)CCCCCCCCCCCCCCCCC	9.97295	7.30386	10.3075	5.05861	Y	0	0.219024	0	0.248189	N	12.0922	12.5496	12.2176	11.7584	Y	0.466713	0.515289	0.615539	0.530584	Y
Cer	39:1;2O	17:1;2O_22:0	-H	12.78	606.583	C39H77NO3	O=C(NC(CO)C(O)C=CCCCCCCCCCCCC)CCCCCCCCCCCCCCCCCCCCC	302.399	254.95	323.409	171.296	Y	56.7052	63.1925	50.3961	79.7685	Y	105.925	135.248	118.824	109.144	Y	49.6318	65.0554	53.997	57.4169	Y
Cer	39:0;2O	17:0;2O_22:0	-H	13	608.599	C39H79NO3	O=C(NC(CO)C(O)CCCCCCCCCCCCCC)CCCCCCCCCCCCCCCCCCCCC	383.787	262.078	341.692	191.473	Y	4.39932	4.15757	3.55941	6.92858	Y	141.026	167.639	149.201	144.406	Y	11.8367	13.127	13.4712	15.2732	Y
Cer	40:1;2O	17:1;2O_23:0	-H	12.95	620.599	C40H79NO3	O=C(NC(CO)C(O)C=CCCCCCCCCCCCC)CCCCCCCCCCCCCCCCCCCCCC	21.4028	15.9714	21.0659	11.5288	Y	38.8989	48.2545	35.1575	66.3918	Y	24.6482	27.7297	25.6495	23.8536	Y	21.4798	24.6358	22.5309	23.8524	Y
Cer	41:1;2O	17:1;2O_24:0	-H	13.09	634.614	C41H81NO3	O=C(NC(CO)C(O)C=CCCCCCCCCCCCC)CCCCCCCCCCCCCCCCCCCCCCC	220.959	179.157	227.773	130.07	Y	55.0017	55.4285	44.8512	77.3787	Y	73.0414	83.5098	84.4683	78.792	Y	53.9612	63.5319	59.8635	61.9591	Y
Cer	41:0;2O	17:0;2O_24:0	-H	13.3	636.63	C41H83NO3	O=C(NC(CO)C(O)CCCCCCCCCCCCCC)CCCCCCCCCCCCCCCCCCCCCCC	397.286	320.51	370.09	203.953	Y	7.74354	7.55097	6.07996	11.6556	Y	120.89	140.316	129.266	132.282	Y	21.661	21.5741	21.4745	24.7033	Y
Cer	42:2;2O	18:1;2O_24:1	-H	13.03	646.614	C42H81NO3	O=C(NC(CO)C(O)C=CCCCCCCCCCCCCC)CCCCCCCCCCCC=CCCCCCCCCCC	1.43284	1.36524	1.20634	1.08566	Y	0.851268	1.01462	0.754689	0.990374	Y	9.57137	10.2507	11.3174	9.75398	Y	2.36573	2.89396	2.42293	2.81104	Y
Cer	42:1;2O	18:1;2O_24:0	-H	13.26	648.63	C42H83NO3	O=C(NC(CO)C(O)C=CCCCCCCCCCCCCC)CCCCCCCCCCCCCCCCCCCCCCC	26.0275	19.8543	20.659	10.7802	Y	19.3783	21.5166	17.0607	30.319	Y	28.3903	33.0146	32.2639	31.6821	Y	13.7552	14.5703	14.3605	15.7273	Y
Cer	42:0;2O	17:0;2O_25:0	-H	13.4	650.646	C42H85NO3	O=C(NC(CO)C(O)CCCCCCCCCCCCCC)CCCCCCCCCCCCCCCCCCCCCCCC	21.709	15.6722	18.6652	10.9715	Y	7.0519	7.52461	6.14424	10.2682	Y	10.7773	12.8162	12.0091	11.6396	Y	4.27254	4.7178	5.21295	4.93482	Y
Cer	43:1;2O	17:1;2O_26:0	-H	13.35	662.646	C43H85NO3	O=C(NC(CO)C(O)C=CCCCCCCCCCCCC)CCCCCCCCCCCCCCCCCCCCCCCCC	35.0227	33.4695	35.0176	19.3116	Y	18.3087	21.1197	17.0775	30.3033	Y	11.1274	12.2562	11.9733	11.3729	Y	18.7473	21.4214	20.0281	20.5169	Y
Cer	43:0;2O	17:0;2O_26:0	-H	13.5	664.661	C43H87NO3	O=C(NC(CO)C(O)CCCCCCCCCCCCCC)CCCCCCCCCCCCCCCCCCCCCCCCC	42.9202	39.1506	41.4883	23.9706	Y	3.70234	3.91949	3.3854	5.76546	Y	12.2922	13.7204	13.8263	13.5305	Y	7.79597	9.25	8.61917	8.79751	Y
Cer	44:1;2O	17:1;2O_27:0	-H	13.45	676.661	C44H87NO3	O=C(NC(CO)C(O)C=CCCCCCCCCCCCC)CCCCCCCCCCCCCCCCCCCCCCCCCC	12.8007	11.015	12.3659	6.31807	Y	16.4622	18.0414	15.7825	29.7848	Y	14.9873	17.4768	16.6874	15.0437	Y	2.61676	2.90838	2.94337	2.98337	Y
Cer	44:0;2O	17:0;2O_27:0	-H	13.54	678.677	C44H89NO3	O=C(NC(CO)C(O)CCCCCCCCCCCCCC)CCCCCCCCCCCCCCCCCCCCCCCCCC	11.3172	8.36369	9.50783	5.47084	Y	3.10455	2.80145	2.47604	4.95018	Y	12.0764	13.699	12.6357	12.429	Y	0.988851	1.17609	1.3993	1.40025	Y
Cer	45:1;2O	17:1;2O_28:0	-H	13.51	690.677	C45H89NO3	O=C(NC(CO)C(O)C=CCCCCCCCCCCCC)CCCCCCCCCCCCCCCCCCCCCCCCCCC	4.65424	3.67368	4.49303	2.20977	Y	1.07125	0.867877	1.01168	1.30828	Y	3.1248	4.04695	3.94256	3.7857	Y	14.0581	15.6959	14.7905	14.7755	Y
* MG, Monoradylglycerols; DG, Diradylglycerols; TG, Triradylglycerols; PA, Glycerophosphatidic acid, PC, Glycerophosphocholines; PE, Glycerophosphoethanolamines; PG, Glycerophosphoglycerols; PI, Glycerophosphoinositols; PS, Glycerophosphoserines; CL, Cardiolipins; For LPA, LPC, LPE, LPG, LPI and LPS, prefix 'L' was added for each lysophospholipid class; SM, Sphingomyelins; Cer, Ceramide.
** Relative quantification: micromoles of lipids per milligram of dry body weight
