# Supplementary material for: The developmental lipidome of Nippostrongylus brasiliensis
Source: Parasit Vectors. 2025 Jan 25;18:27. doi: 10.1186/s13071-024-06654-2 (PMC11762861; doi:10.1186/s13071-024-06654-2)
Supplement: Supplementary file 3 — Additional file 3: Table S2. Results of statistical analyses performed using a one-way ANOVA post hoc test. [file 13071_2024_6654_MOESM3_ESM.xlsx]

## Sheet: Sheet1
Table S2. Results of statistical analyses performed using a one-way ANOVA Post Hoc Test.
Overall lipids
Tukey's multiple comparisons test	Mean Diff.	95.00% CI of diff.	Below threshold?	Summary	Adjusted P Value
Egg vs. L3	23.85	22.09 to 25.61	Yes	****	<0.0001
Egg vs. AF	21.7	19.94 to 23.46	Yes	****	<0.0001
Egg vs. AM	26.1	24.34 to 27.86	Yes	****	<0.0001
L3 vs. AF	-2.15	-3.907 to -0.3925	Yes	*	0.0157
L3 vs. AM	2.25	0.4925 to 4.007	Yes	*	0.0117
AF vs. AM	4.4	2.643 to 6.157	Yes	****	<0.0001
GL
Tukey's multiple comparisons test	Mean Diff.	95.00% CI of diff.	Below threshold?	Summary	Adjusted P Value
Egg vs. L3	19.98	18.44 to 21.51	Yes	****	<0.0001
Egg vs. AF	18.88	17.34 to 20.41	Yes	****	<0.0001
Egg vs. AM	22.65	21.12 to 24.18	Yes	****	<0.0001
L3 vs. AF	-1.1	-2.634 to 0.4337	No	ns	0.1988
L3 vs. AM	2.675	1.141 to 4.209	Yes	**	0.0011
AF vs. AM	3.775	2.241 to 5.309	Yes	****	<0.0001
GP
Tukey's multiple comparisons test	Mean Diff.	95.00% CI of diff.	Below threshold?	Summary	Adjusted P Value
Egg vs. L3	2.925	2.773 to 3.077	Yes	****	<0.0001
Egg vs. AF	2.3	2.148 to 2.452	Yes	****	<0.0001
Egg vs. AM	2.4	2.248 to 2.552	Yes	****	<0.0001
L3 vs. AF	-0.625	-0.7765 to -0.4735	Yes	****	<0.0001
L3 vs. AM	-0.525	-0.6765 to -0.3735	Yes	****	<0.0001
AF vs. AM	0.1	-0.05151 to 0.2515	No	ns	0.2557
SL
Tukey's multiple comparisons test	Mean Diff.	95.00% CI of diff.	Below threshold?	Summary	Adjusted P Value
Egg vs. L3	0.925	0.5589 to 1.291	Yes	****	<0.0001
Egg vs. AF	0.475	0.1089 to 0.8411	Yes	*	0.0107
Egg vs. AM	1.05	0.6839 to 1.416	Yes	****	<0.0001
L3 vs. AF	-0.45	-0.8161 to -0.08387	Yes	*	0.0152
L3 vs. AM	0.125	-0.2411 to 0.4911	No	ns	0.7448
AF vs. AM	0.575	0.2089 to 0.9411	Yes	**	0.0027
MG
Tukey's multiple comparisons test	Mean Diff.	95.00% CI of diff.	Below threshold?	Summary	Adjusted P Value
Egg vs. L3	-0.003969	-0.005287 to -0.002652	Yes	****	<0.0001
Egg vs. AF	0.005016	0.003699 to 0.006333	Yes	****	<0.0001
Egg vs. AM	0.005278	0.003961 to 0.006595	Yes	****	<0.0001
L3 vs. AF	0.008985	0.007668 to 0.01030	Yes	****	<0.0001
L3 vs. AM	0.009247	0.007930 to 0.01056	Yes	****	<0.0001
AF vs. AM	0.000262	-0.001055 to 0.001579	No	ns	0.933
DG
Tukey's multiple comparisons test	Mean Diff.	95.00% CI of diff.	Below threshold?	Summary	Adjusted P Value
Egg vs. L3	0.2987	0.2816 to 0.3158	Yes	****	<0.0001
Egg vs. AF	0.219	0.2019 to 0.2361	Yes	****	<0.0001
Egg vs. AM	0.2136	0.1965 to 0.2307	Yes	****	<0.0001
L3 vs. AF	-0.07966	-0.09675 to -0.06256	Yes	****	<0.0001
L3 vs. AM	-0.08508	-0.1022 to -0.06798	Yes	****	<0.0001
AF vs. AM	-0.00542	-0.02252 to 0.01168	No	ns	0.7839
TG
Tukey's multiple comparisons test	Mean Diff.	95.00% CI of diff.	Below threshold?	Summary	Adjusted P Value
Egg vs. L3	19.68	18.12 to 21.24	Yes	****	<0.0001
Egg vs. AF	18.66	17.10 to 20.22	Yes	****	<0.0001
Egg vs. AM	22.43	20.87 to 23.99	Yes	****	<0.0001
L3 vs. AF	-1.027	-2.586 to 0.5320	No	ns	0.2571
L3 vs. AM	2.744	1.184 to 4.303	Yes	**	0.0011
AF vs. AM	3.771	2.212 to 5.330	Yes	****	<0.0001
PA
Tukey's multiple comparisons test	Mean Diff.	95.00% CI of diff.	Below threshold?	Summary	Adjusted P Value
Egg vs. L3	0.009521	0.008404 to 0.01064	Yes	****	<0.0001
Egg vs. AF	0.006067	0.004950 to 0.007184	Yes	****	<0.0001
Egg vs. AM	0.008257	0.007140 to 0.009374	Yes	****	<0.0001
L3 vs. AF	-0.003454	-0.004571 to -0.002337	Yes	****	<0.0001
L3 vs. AM	-0.001264	-0.002381 to -0.0001475	Yes	*	0.0253
AF vs. AM	0.002189	0.001073 to 0.003306	Yes	***	0.0004
PC
Tukey's multiple comparisons test	Mean Diff.	95.00% CI of diff.	Below threshold?	Summary	Adjusted P Value
Egg vs. L3	1.092	1.025 to 1.159	Yes	****	<0.0001
Egg vs. AF	0.8565	0.7896 to 0.9234	Yes	****	<0.0001
Egg vs. AM	0.8117	0.7448 to 0.8786	Yes	****	<0.0001
L3 vs. AF	-0.2357	-0.3027 to -0.1688	Yes	****	<0.0001
L3 vs. AM	-0.2805	-0.3474 to -0.2136	Yes	****	<0.0001
AF vs. AM	-0.04477	-0.1117 to 0.02215	No	ns	0.2461
PE
Tukey's multiple comparisons test	Mean Diff.	95.00% CI of diff.	Below threshold?	Summary	Adjusted P Value
Egg vs. L3	0.4199	0.3385 to 0.5012	Yes	****	<0.0001
Egg vs. AF	0.4139	0.3326 to 0.4953	Yes	****	<0.0001
Egg vs. AM	0.3371	0.2558 to 0.4185	Yes	****	<0.0001
L3 vs. AF	-0.005952	-0.08729 to 0.07539	No	ns	0.9962
L3 vs. AM	-0.08277	-0.1641 to -0.001425	Yes	*	0.0457
AF vs. AM	-0.07681	-0.1582 to 0.004527	No	ns	0.0664
PG
Tukey's multiple comparisons test	Mean Diff.	95.00% CI of diff.	Below threshold?	Summary	Adjusted P Value
Egg vs. L3	0.2746	0.2071 to 0.3421	Yes	****	<0.0001
Egg vs. AF	0.09422	0.02669 to 0.1618	Yes	**	0.0065
Egg vs. AM	0.09067	0.02313 to 0.1582	Yes	**	0.0085
L3 vs. AF	-0.1804	-0.2479 to -0.1129	Yes	****	<0.0001
L3 vs. AM	-0.184	-0.2515 to -0.1164	Yes	****	<0.0001
AF vs. AM	-0.003558	-0.07109 to 0.06397	No	ns	0.9986
PI
Tukey's multiple comparisons test	Mean Diff.	95.00% CI of diff.	Below threshold?	Summary	Adjusted P Value
Egg vs. L3	0.326	0.3070 to 0.3450	Yes	****	<0.0001
Egg vs. AF	0.2162	0.1973 to 0.2352	Yes	****	<0.0001
Egg vs. AM	0.2666	0.2476 to 0.2856	Yes	****	<0.0001
L3 vs. AF	-0.1098	-0.1288 to -0.09081	Yes	****	<0.0001
L3 vs. AM	-0.05941	-0.07839 to -0.04044	Yes	****	<0.0001
AF vs. AM	0.05037	0.03139 to 0.06934	Yes	****	<0.0001
PS
Tukey's multiple comparisons test	Mean Diff.	95.00% CI of diff.	Below threshold?	Summary	Adjusted P Value
Egg vs. L3	0.1575	0.1479 to 0.1671	Yes	****	<0.0001
Egg vs. AF	0.16	0.1504 to 0.1697	Yes	****	<0.0001
Egg vs. AM	0.1653	0.1557 to 0.1749	Yes	****	<0.0001
L3 vs. AF	0.002546	-0.007065 to 0.01216	No	ns	0.8591
L3 vs. AM	0.007781	-0.001830 to 0.01739	No	ns	0.1292
AF vs. AM	0.005235	-0.004376 to 0.01485	No	ns	0.4058
CL
Tukey's multiple comparisons test	Mean Diff.	95.00% CI of diff.	Below threshold?	Summary	Adjusted P Value
Egg vs. L3	0.02982	0.02742 to 0.03223	Yes	****	<0.0001
Egg vs. AF	0.02366	0.02125 to 0.02606	Yes	****	<0.0001
Egg vs. AM	0.02699	0.02459 to 0.02940	Yes	****	<0.0001
L3 vs. AF	-0.006165	-0.008571 to -0.003759	Yes	****	<0.0001
L3 vs. AM	-0.002829	-0.005235 to -0.0004231	Yes	*	0.0201
AF vs. AM	0.003336	0.0009297 to 0.005742	Yes	**	0.0068
LPA
Tukey's multiple comparisons test	Mean Diff.	95.00% CI of diff.	Below threshold?	Summary	Adjusted P Value
Egg vs. L3	0.004372	0.003545 to 0.005199	Yes	****	<0.0001
Egg vs. AF	0.003843	0.003016 to 0.004670	Yes	****	<0.0001
Egg vs. AM	0.003936	0.003109 to 0.004762	Yes	****	<0.0001
L3 vs. AF	-0.0005291	-0.001356 to 0.0002975	No	ns	0.2783
L3 vs. AM	-0.0004364	-0.001263 to 0.0003901	No	ns	0.4312
AF vs. AM	9.264e-05	-0.0007339 to 0.0009192	No	ns	0.9867
LPC
Tukey's multiple comparisons test	Mean Diff.	95.00% CI of diff.	Below threshold?	Summary	Adjusted P Value
Egg vs. L3	0.2025	0.1959 to 0.2091	Yes	****	<0.0001
Egg vs. AF	0.1394	0.1329 to 0.1460	Yes	****	<0.0001
Egg vs. AM	0.1604	0.1538 to 0.1669	Yes	****	<0.0001
L3 vs. AF	-0.06305	-0.06961 to -0.05649	Yes	****	<0.0001
L3 vs. AM	-0.04211	-0.04868 to -0.03555	Yes	****	<0.0001
AF vs. AM	0.02094	0.01438 to 0.02750	Yes	****	<0.0001
LPE
Tukey's multiple comparisons test	Mean Diff.	95.00% CI of diff.	Below threshold?	Summary	Adjusted P Value
Egg vs. L3	0.2898	0.2385 to 0.3410	Yes	****	<0.0001
Egg vs. AF	0.2588	0.2075 to 0.3101	Yes	****	<0.0001
Egg vs. AM	0.3965	0.3452 to 0.4478	Yes	****	<0.0001
L3 vs. AF	-0.03093	-0.08222 to 0.02037	No	ns	0.3241
L3 vs. AM	0.1068	0.05549 to 0.1581	Yes	***	0.0002
AF vs. AM	0.1377	0.08642 to 0.1890	Yes	****	<0.0001
LPG
Tukey's multiple comparisons test	Mean Diff.	95.00% CI of diff.	Below threshold?	Summary	Adjusted P Value
Egg vs. L3	0.005711	-0.006747 to 0.01817	No	ns	0.5448
Egg vs. AF	0.03821	0.02575 to 0.05067	Yes	****	<0.0001
Egg vs. AM	0.04819	0.03573 to 0.06065	Yes	****	<0.0001
L3 vs. AF	0.0325	0.02004 to 0.04496	Yes	****	<0.0001
L3 vs. AM	0.04248	0.03002 to 0.05493	Yes	****	<0.0001
AF vs. AM	0.009976	-0.002482 to 0.02243	No	ns	0.1348
LPI
Tukey's multiple comparisons test	Mean Diff.	95.00% CI of diff.	Below threshold?	Summary	Adjusted P Value
Egg vs. L3	0.07822	0.06565 to 0.09079	Yes	****	<0.0001
Egg vs. AF	0.0671	0.05453 to 0.07967	Yes	****	<0.0001
Egg vs. AM	0.06639	0.05382 to 0.07896	Yes	****	<0.0001
L3 vs. AF	-0.01112	-0.02369 to 0.001449	No	ns	0.0895
L3 vs. AM	-0.01183	-0.02440 to 0.0007422	No	ns	0.0675
AF vs. AM	-0.000707	-0.01328 to 0.01186	No	ns	0.9982
LPS
Tukey's multiple comparisons test	Mean Diff.	95.00% CI of diff.	Below threshold?	Summary	Adjusted P Value
Egg vs. L3	0.01946	0.01617 to 0.02274	Yes	****	<0.0001
Egg vs. AF	0.02309	0.01981 to 0.02637	Yes	****	<0.0001
Egg vs. AM	0.02326	0.01997 to 0.02654	Yes	****	<0.0001
L3 vs. AF	0.003634	0.0003531 to 0.006915	Yes	*	0.0287
L3 vs. AM	0.0038	0.0005193 to 0.007081	Yes	*	0.022
AF vs. AM	0.0001661	-0.003115 to 0.003447	No	ns	0.9987
SM
Tukey's multiple comparisons test	Mean Diff.	95.00% CI of diff.	Below threshold?	Summary	Adjusted P Value
Egg vs. L3	-0.03347	-0.1437 to 0.07674	No	ns	0.8043
Egg vs. AF	-0.04784	-0.1580 to 0.06236	No	ns	0.5865
Egg vs. AM	0.05627	-0.05394 to 0.1665	No	ns	0.4586
L3 vs. AF	-0.01437	-0.1246 to 0.09583	No	ns	0.9794
L3 vs. AM	0.08974	-0.02047 to 0.1999	No	ns	0.1264
AF vs. AM	0.1041	-0.006095 to 0.2143	No	ns	0.0663
Cer
Tukey's multiple comparisons test	Mean Diff.	95.00% CI of diff.	Below threshold?	Summary	Adjusted P Value
Egg vs. L3	0.9687	0.6199 to 1.318	Yes	****	<0.0001
Egg vs. AF	0.5584	0.2096 to 0.9073	Yes	**	0.0023
Egg vs. AM	0.9738	0.6249 to 1.323	Yes	****	<0.0001
L3 vs. AF	-0.4103	-0.7591 to -0.06143	Yes	*	0.0201
L3 vs. AM	0.00506	-0.3438 to 0.3539	No	ns	>0.9999
AF vs. AM	0.4153	0.06649 to 0.7642	Yes	*	0.0186
Ether-linked
Tukey's multiple comparisons test	Mean Diff.	95.00% CI of diff.	Below threshold?	Summary	Adjusted P Value
Egg vs. L3	0.2519	0.1877 to 0.3161	Yes	****	<0.0001
Egg vs. AF	0.2229	0.1587 to 0.2871	Yes	****	<0.0001
Egg vs. AM	0.1566	0.09243 to 0.2208	Yes	****	<0.0001
L3 vs. AF	-0.02904	-0.09325 to 0.03516	No	ns	0.5552
L3 vs. AM	-0.0953	-0.1595 to -0.03109	Yes	**	0.0041
AF vs. AM	-0.06625	-0.1305 to -0.002048	Yes	*	0.0424
Saturated
Tukey's multiple comparisons test	Mean Diff.	95.00% CI of diff.	Below threshold?	Summary	Adjusted P Value
Egg vs. L3	1.184	0.9582 to 1.410	Yes	****	<0.0001
Egg vs. AF	1.374	1.148 to 1.600	Yes	****	<0.0001
Egg vs. AM	2.028	1.802 to 2.254	Yes	****	<0.0001
L3 vs. AF	0.1897	-0.03637 to 0.4157	No	ns	0.1121
L3 vs. AM	0.8438	0.6178 to 1.070	Yes	****	<0.0001
AF vs. AM	0.6542	0.4281 to 0.8802	Yes	****	<0.0001
RSD, the relative standard deviation; GL, glycerolipid; GP, glycerophospholipid; SL, sphingolipid; MG, Monoradylglycerols; DG, Diradylglycerols; TG, Triradylglycerols; PA, Glycerophosphatidic acid, PC, Glycerophosphocholines; PE, Glycerophosphoethanolamines; PG, Glycerophosphoglycerols; PI, Glycerophosphoinositols; PS, Glycerophosphoserines; CL, Cardiolipins; For LPA, LPC, LPE, LPG, LPI and LPS, …
